# Supplementary material for: Non-polar components in PM2.5 increase matrix remodeling of CRS by up-regulating CEMIP in nasal fibroblasts
Source: Front Genet. 2025 Oct 23;16:1672729. doi: 10.3389/fgene.2025.1672729 (PMC12588579; doi:10.3389/fgene.2025.1672729)
Supplement: Supplementary file 3 [file Table1.xlsx]

## Sheet: Table S1
Table S1. Primers used for quantitative RT-PCR analysis.
Gene name	Primer
GUSB	Forward	GTCTGCGGCATTTTGTCGG
	Reverse	CACACGATGGCATAGGAATGG
CEMIP	Forward	GCTTACCCCAAGTTCACCGA
	Reverse	AGTGCTGCTTGGAACTCTCC
MMP1	Forward	CTCTGGAGTAATGTCACACCTCT
	Reverse	TGTTGGTCCACCTTTCATCTTC
IL1B	Forward	ATGATGGCTTATTACAGTGGCAA
	Reverse	GTCGGAGATTCGTAGCTGGA

## Sheet: Table S2
Table S2. Concentrations of each P-OC detected in the extract solution.
P-OC	ng/mL
1,6-Anhydro-beta-D-glucose	18019.5
Succinic acid	12125.9
Phthalic acid	9115.35
Terephthalic Acid (1,4)	6894.24
malic acid	6710.85
Hexadecanoic acid	5111.61
1,3,5-Benzenetricaboxylic Acid	3762.98
1,2,3-Benzenetricaboxylic Acid	3117.81
Octadecanoic acid	2981.73
Azelaic acid	2589.34
Glutaric acid	2168.63
3-hydroxyglutaric acid	1272.94
Citramalic acid	1174.01
Adipic acid	949.21
2,3-Dihydroxy-4-oxopentanoic Acid	773.85
Isophthalic Acid(1,3)	621.95
Suberic acid	599.96
Methylphthalic Acid	534.75
3-Methylbutane-1,2,3-tricarboxylic Acid	522.72
pimelic acid	427.81
1,2,4-Benzenetricaboxylic Acid	351.56
vanillic acid	335.48
α-Methylglyceric acid	327.6
oleic Acid	325.72
Eicosanoic acid	312.7
(2S,3R)-2-Methylbutane-1,2,3,4-tetrol	178.51
Tetradecanoic acid	174.85
Palmitoleic Acid(C16:1)	104.42
N-dodecanoic acid	103
Pinonic acid	98.78
Cis-Pinic Acid	87.33
Linoleic Acid(18:2)	70.95

## Sheet: Table S3
Table S3. Concentrations of each N-OC detected in the extract solution.
N-OC		ng/mL
n-Alkanes	n-C26	4995.81
	n-C25	4225.95
	n-C18	3899.24
	n-C28	3842.66
	n-C30	3564.84
	n-C24	3557.7
	n-C27	3474.88
	n-C32	3319.69
	n-C19	3006.38
	n-C23	2450.8
	n-C20	2297.97
	n-C29	2271.04
	n-C22	2012.42
	n-C17	2003.05
	n-C21	1977.52
	n-C37	1917.41
	n-C31	1820.76
	n-C34	1686.91
	n-C16	1527.31
	n-C33	1326.28
	n-C35	905.64
	n-C12	867.01
	n-C13	859.99
	n-C38	843.79
	n-C36	842.29
	n-C39	522.53
	n-C11	456.76
	n-C40	417.22
	n-C15	322.03
	n-C14	268.4
	n-C10	94.46
PAHs	Benzo[k]fluoranthene	308.5
	Fluoranthene	281.14
	Chrysene	249.6
	Benzo[ghi]perylene	225.53
	17α(H)-21β(H)-Hopane	216.04
	Pyrene	206.34
	Indeno[1,2,3-cd]pyrene	196.89
	Benzo[b]fluoranthene	188.34
	17A(H)-21B(H)-30-Norhopane	161.67
	Anthracene	130.74
	Phenanthrene	116.17
	17A(H)-21B(H)-22S-homohopane	93.17
	Benzo[a]pyrene	86.9
	Benzo[a]anthracene	79.01
	AAA-20S-Cholestane	74.68
	17A(H)-21B(H)-22R-homohopane	70.23
	2-Methylnaphthalene	67.78
	1-Methylnaphthalene	43.52
	AAA-20R 24R-ethylcholestane	39.96
	17α(H)-22,29,30-Trisnorhopane	35.77
	Napthalene	27.68
	ABB-20R-Cholestane	26.47
	Dibenz[a,h]anthracene	22.46
	Acenapthene	17.62
	ABB-20R-24R-ethylcholestane	16.66
	ABB-20R-24S-methylcholestane	11.38
	Acenaphthylene	11.25
	Fluorene	11.07

## Sheet: Table S4
Table S4: Details of DEGs between N-OC group and DMSO group (including gene function annotation).
Gene id	Gene name	Gene description	FC(non/ct)	Log2FC(non/ct)	Pvalue	Padjust	Significant	Regulate	c_non	g_non	s_non	w_non	y_non	c_ct	g_ct	s_ct	w_ct	y_ct	non	ct	GO_id	GO_term	KO id	KO name	KEGG pathway id	KEGG pathway description
ENSG00000004799	PDK4	pyruvate dehydrogenase kinase 4 [Source:HGNC Symbol;Acc:HGNC:8812]	8.6303	3.10941	0.000627675	0.0434277	yes	up	3.86	0.5	5.91	13.29	0.28	0.5	0.14	0.41	1.44	0.35	4.768	0.568	GO:0005739;; GO:0071398;; GO:0042594;; GO:0046320;; GO:0006885;; GO:0008286;; GO:0072593;; GO:0010565;; GO:0010906;; GO:0042593;; GO:2000811;; GO:0010510;; GO:0045124;; GO:0009267;; GO:0004672;; GO:0005759;; GO:0004740(molecular_function:pyruvate dehydrogenase ;; GO:0006006;; GO:0042304;; GO:0005524	cellular_component;;biological_process;;biological_process;;biological_process;;biological_process;;biological_process;;biological_process;;biological_process;;biological_process;;biological_process;;biological_process;;biological_process;;biological_process;;biological_process;;molecular_function;;cellular_component;;-;;biological_process;;biological_process;;molecular_function	K00898	PDK2_3_4	hsa05415	Diabetic cardiomyopathy
ENSG00000006210	CX3CL1	C-X3-C motif chemokine ligand 1 [Source:HGNC Symbol;Acc:HGNC:10647]	0.324114	-1.62543	1.14477e-05	0.00197187	yes	down	2.53	1.76	1.27	0.93	2.04	4.32	6.28	4.44	5.22	2.44	1.706	4.54	GO:0042056;; GO:0007568;; GO:0005615;; GO:0008009;; GO:0009986;; GO:0035425;; GO:0060055;; GO:0031737;; GO:0007155;; GO:0042995;; GO:0048020;; GO:0005576	molecular_function;;biological_process;;cellular_component;;molecular_function;;cellular_component;;biological_process;;biological_process;;molecular_function;;biological_process;;cellular_component;;molecular_function;;cellular_component	K05508	CX3CL1, NTT	hsa04668;; hsa04061;; hsa04062;; hsa04060;; hsa05163	TNF signaling pathway;;Viral protein interaction with cytokine and cytokine receptor;;Chemokine signaling pathway;;Cytokine-cytokine receptor interaction;;Human cytomegalovirus infection
ENSG00000008083	JARID2	jumonji and AT-rich interaction domain containing 2 [Source:HGNC Symbol;Acc:HGNC:6196]	2.01187	1.00854	0.000633266	0.043625	yes	up	2.45	1.56	4	4.8	5.16	1.46	1.22	1.16	2.51	2.89	3.594	1.848	GO:0034721;; GO:0060044;; GO:0001889;; GO:0007417;; GO:0048863;; GO:1990830;; GO:0005634;; GO:0005739;; GO:0005654;; GO:0048538;; GO:0048536;; GO:0045814;; GO:0000981;; GO:0008134;; GO:0045892;; GO:0031061;; GO:0051574;; GO:0035098(cellular_component:ESC/E;; GO:0001227;; GO:0006338;; GO:0010614;; GO:0035097;; GO:0032452;; GO:0000977;; GO:0003682	biological_process;;biological_process;;biological_process;;biological_process;;biological_process;;biological_process;;cellular_component;;cellular_component;;cellular_component;;biological_process;;biological_process;;biological_process;;molecular_function;;molecular_function;;biological_process;;biological_process;;biological_process;;-;;molecular_function;;biological_process;;biological_proce…	K11478	JARID2, JMJ	hsa03083;; hsa04550	Polycomb repressive complex;;Signaling pathways regulating pluripotency of stem cells
ENSG00000063438	AHRR	aryl hydrocarbon receptor repressor [Source:HGNC Symbol;Acc:HGNC:346]	5.3253	2.41286	4.78656e-17	8.47545e-14	yes	up	29.76	22.28	29.42	27.62	35.04	3.67	8.58	4.75	5.45	4.69	28.824	5.428	GO:0005654;; GO:0006355;; GO:0005829;; GO:0046983	cellular_component;;biological_process;;cellular_component;;molecular_function	------	------	------	------
ENSG00000064205	CCN5	cellular communication network factor 5 [Source:HGNC Symbol;Acc:HGNC:12770]	0.420741	-1.249	0.000215388	0.0202367	yes	down	4.89	8.08	7.39	5.14	5.44	16.97	19.07	12.16	17.25	8.85	6.188	14.86	GO:0005178;; GO:0005615;; GO:0060548;; GO:0005634;; GO:0031012;; GO:0007267;; GO:0007165;; GO:0007155;; GO:0005520;; GO:0008201	molecular_function;;cellular_component;;biological_process;;cellular_component;;cellular_component;;biological_process;;biological_process;;biological_process;;molecular_function;;molecular_function	K23089	CCN5, WISP2	------	------
ENSG00000064393	HIPK2	homeodomain interacting protein kinase 2 [Source:HGNC Symbol;Acc:HGNC:14402]	2.56012	1.35621	4.26967e-05	0.00543102	yes	up	2.69	1.27	7.18	4.59	4.02	1.07	1.23	1.66	2.18	1.92	3.95	1.612	GO:0018107;; GO:0018105;; GO:0019048;; GO:0006468;; GO:0097193;; GO:0010842;; GO:0090575;; GO:0043524;; GO:0045766;; GO:0043388;; GO:0005737;; GO:0050882;; GO:0032092;; GO:0016604;; GO:0000122;; GO:0005634;; GO:0003714;; GO:0003713;; GO:2000059;; GO:0005654;; GO:0004674;; GO:0007179;; GO:0071456;; GO:1901796;; GO:0005524;; GO:0008284;; GO:0060059;; GO:0030182;; GO:0030218;; GO:0004672;; GO:001660…	biological_process;;biological_process;;biological_process;;biological_process;;biological_process;;biological_process;;cellular_component;;biological_process;;biological_process;;biological_process;;cellular_component;;biological_process;;biological_process;;cellular_component;;biological_process;;cellular_component;;molecular_function;;molecular_function;;biological_process;;cellular_component;…	K08826	HIPK	hsa04218	Cellular senescence
ENSG00000064886	CHI3L2	chitinase 3 like 2 [Source:HGNC Symbol;Acc:HGNC:1933]	0.28942	-1.78877	0.000123373	0.0131619	yes	down	6.92	3.93	15.93	10.27	9.24	19.74	8.1	63.15	54.69	15.8	9.258	32.296	GO:0016787;; GO:0005975;; GO:0005615;; GO:0030246;; GO:0005576;; GO:0008061	molecular_function;;biological_process;;cellular_component;;molecular_function;;cellular_component;;molecular_function	K17523	CHI3L1_2	------	------
ENSG00000065320	NTN1	netrin 1 [Source:HGNC Symbol;Acc:HGNC:8029]	5.40812	2.43513	7.74571e-07	0.000209972	yes	up	1.89	2.71	8.99	3.64	0.99	0.3	0.89	0.83	0.85	0.41	3.644	0.656	GO:0006930;; GO:0016358;; GO:0001764;; GO:0061643;; GO:0008045;; GO:0005737;; GO:0033564;; GO:0008284;; GO:0009887;; GO:0030334;; GO:0098609;; GO:0006915;; GO:0009888;; GO:0005604;; GO:0060603;; GO:0030517;; GO:0007265;; GO:0032488;; GO:0042472;; GO:0045773;; GO:0051963;; GO:0005576;; GO:2000147;; GO:1902842;; GO:0007097	biological_process;;biological_process;;biological_process;;biological_process;;biological_process;;cellular_component;;biological_process;;biological_process;;biological_process;;biological_process;;biological_process;;biological_process;;biological_process;;cellular_component;;biological_process;;biological_process;;biological_process;;biological_process;;biological_process;;biological_process;…	K06843	NTN1	hsa04360	Axon guidance
ENSG00000065809	FAM107B	family with sequence similarity 107 member B [Source:HGNC Symbol;Acc:HGNC:23726]	2.15405	1.10705	0.000300895	0.0260503	yes	up	7.65	6.05	19.33	20.01	10.04	3.14	4.57	5.4	9.94	7.23	12.616	6.056	------	------	------	------	------	------
ENSG00000065911	MTHFD2	methylenetetrahydrofolate dehydrogenase (NADP+ dependent) 2, methenyltetrahydrofolate cyclohydrolase [Source:HGNC Symbol;Acc:HGNC:7434]	0.40245	-1.31312	6.13065e-05	0.00729327	yes	down	14.81	10.97	15.25	14.79	8.2	66.1	17.68	29.45	47.17	19.04	12.804	35.888	GO:0004487(molecular_function:methylenetetrahydrofolate dehydrogenase ;; GO:0005615;; GO:0000287;; GO:0004477;; GO:0035999;; GO:0004488(molecular_function:methylenetetrahydrofolate dehydrogenase ;; GO:0005739;; GO:0005759;; GO:0046653;; GO:0046655;; GO:0042301	-;;cellular_component;;molecular_function;;molecular_function;;biological_process;;-;;cellular_component;;cellular_component;;biological_process;;biological_process;;molecular_function	K13403	MTHFD2	hsa01240;; hsa00670	Biosynthesis of cofactors;;One carbon pool by folate
ENSG00000068305	MEF2A	myocyte enhancer factor 2A [Source:HGNC Symbol;Acc:HGNC:6993]	3.40409	1.76727	6.43255e-06	0.00123684	yes	up	4.63	1.89	8.12	11.12	2.17	0.73	0.96	1.87	2.33	1.5	5.586	1.478	GO:0007399;; GO:0005634;; GO:0005654;; GO:0048513;; GO:0045944;; GO:0000977;; GO:0003677;; GO:0046983;; GO:0005829;; GO:0000981;; GO:0045893	biological_process;;cellular_component;;cellular_component;;biological_process;;biological_process;;molecular_function;;molecular_function;;molecular_function;;cellular_component;;molecular_function;;biological_process	------	------	------	------
ENSG00000070669	ASNS	asparagine synthetase (glutamine-hydrolyzing) [Source:HGNC Symbol;Acc:HGNC:753]	0.248776	-2.00708	1.97894e-05	0.00311656	yes	down	15.33	6.55	6.98	11.77	6.53	99.58	15.28	22.37	40.13	24.02	9.432	40.276	GO:0045931;; GO:0008652;; GO:0006529;; GO:0032354;; GO:0009416;; GO:0043200;; GO:0070981;; GO:0005829;; GO:0031427;; GO:0006541;; GO:0009612;; GO:0036499;; GO:0032870;; GO:0043066;; GO:0048037;; GO:0004066(molecular_function:asparagine synthase ;; GO:0042149;; GO:0001889;; GO:0009636;; GO:0005524;; GO:0042803	biological_process;;biological_process;;biological_process;;biological_process;;biological_process;;biological_process;;biological_process;;cellular_component;;biological_process;;biological_process;;biological_process;;biological_process;;biological_process;;biological_process;;molecular_function;;-;;biological_process;;biological_process;;biological_process;;molecular_function;;molecular_functi…	K01953	asnB, ASNS	hsa00250	Alanine, aspartate and glutamate metabolism
ENSG00000073756	PTGS2	prostaglandin-endoperoxide synthase 2 [Source:HGNC Symbol;Acc:HGNC:9605]	15.4302	3.94768	5.12545e-17	8.47545e-14	yes	up	5.09	4.12	9.17	13.85	1.46	0.16	0.39	0.61	0.62	0.57	6.738	0.47	GO:0006633;; GO:0006631;; GO:0005783;; GO:0090362;; GO:0005788;; GO:0005789;; GO:0045429;; GO:0008217;; GO:0150077;; GO:0016491;; GO:0005737;; GO:0005637;; GO:0005634;; GO:0016020;; GO:0016702;; GO:0050727;; GO:0098869;; GO:0071704;; GO:0043005;; GO:0071456;; GO:0031394;; GO:0046872;; GO:0019371;; GO:0006629;; GO:0020037;; GO:0001516;; GO:0019899;; GO:0090336;; GO:0006979;; GO:0031622;; GO:004323…	biological_process;;biological_process;;cellular_component;;biological_process;;cellular_component;;cellular_component;;biological_process;;biological_process;;biological_process;;molecular_function;;cellular_component;;cellular_component;;cellular_component;;cellular_component;;molecular_function;;biological_process;;biological_process;;biological_process;;cellular_component;;biological_process;…	------	------	------	------
ENSG00000077942	FBLN1	fibulin 1 [Source:HGNC Symbol;Acc:HGNC:3600]	0.488553	-1.03341	0.00047745	0.036383	yes	down	523.31	582.08	473.11	578.36	353.46	980.82	1304.93	1018.08	1401.89	645.93	502.064	1070.33	GO:0005201;; GO:0048146;; GO:1904188;; GO:0031012;; GO:0007162;; GO:0010628;; GO:0044877;; GO:0070062;; GO:0072378;; GO:1900025;; GO:0005576;; GO:0005509;; GO:1904237;; GO:2000647;; GO:0071953;; GO:0042802;; GO:0005178;; GO:2001202;; GO:0008022;; GO:0062023;; GO:0005615;; GO:0005604;; GO:0007566;; GO:0070051;; GO:0030198;; GO:0001968;; GO:0016032;; GO:2000146;; GO:0016504;; GO:0001933;; GO:0070373	molecular_function;;biological_process;;biological_process;;cellular_component;;biological_process;;biological_process;;molecular_function;;cellular_component;;biological_process;;biological_process;;cellular_component;;molecular_function;;biological_process;;biological_process;;cellular_component;;molecular_function;;molecular_function;;biological_process;;molecular_function;;cellular_component;…	K17307	FBLN1_2	------	------
ENSG00000077943	ITGA8	integrin subunit alpha 8 [Source:HGNC Symbol;Acc:HGNC:6144]	3.48673	1.80187	7.64422e-06	0.00138825	yes	up	2.56	2.38	8.02	2.83	7.57	0.83	0.96	2.13	1.34	2.23	4.672	1.498	GO:0005783;; GO:0034446;; GO:0030030;; GO:0007613;; GO:0007160;; GO:0032591;; GO:0005925;; GO:0045177;; GO:0043204;; GO:0001822;; GO:0046872;; GO:2000721;; GO:0048333;; GO:0098609;; GO:0009986;; GO:0048745;; GO:0045184;; GO:0034678;; GO:0014069;; GO:0001656;; GO:0005886;; GO:0030511;; GO:0008305;; GO:0042472;; GO:0007420;; GO:0007229;; GO:0030198	cellular_component;;biological_process;;biological_process;;biological_process;;biological_process;;cellular_component;;cellular_component;;cellular_component;;cellular_component;;biological_process;;molecular_function;;biological_process;;biological_process;;biological_process;;cellular_component;;biological_process;;biological_process;;cellular_component;;cellular_component;;biological_process;…	K06584	ITGA8	hsa04514;; hsa04512;; hsa04510;; hsa05410;; hsa05165;; hsa05412;; hsa04810;; hsa05414;; hsa04151	Cell adhesion molecules;;ECM-receptor interaction;;Focal adhesion;;Hypertrophic cardiomyopathy;;Human papillomavirus infection;;Arrhythmogenic right ventricular cardiomyopathy;;Regulation of actin cytoskeleton;;Dilated cardiomyopathy;;PI3K-Akt signaling pathway
ENSG00000078081	LAMP3	lysosomal associated membrane protein 3 [Source:HGNC Symbol;Acc:HGNC:14582]	0.143641	-2.79947	3.90807e-05	0.0050885	yes	down	0.14	0.08	0.21	0.24	0.02	2.08	1.23	0.76	0.58	0.13	0.138	0.956	GO:0016021;; GO:1903900;; GO:0043231;; GO:0005765;; GO:0072594;; GO:0035455;; GO:0097233;; GO:0031902;; GO:0043154;; GO:0010628;; GO:0002250;; GO:1901799;; GO:0005886;; GO:0048471;; GO:0010506;; GO:0005769;; GO:0031982	cellular_component;;biological_process;;cellular_component;;cellular_component;;biological_process;;biological_process;;cellular_component;;cellular_component;;biological_process;;biological_process;;biological_process;;biological_process;;cellular_component;;cellular_component;;biological_process;;cellular_component;;cellular_component	K06562	LAMP3, CD208	hsa04142	Lysosome
ENSG00000078269	SYNJ2	synaptojanin 2 [Source:HGNC Symbol;Acc:HGNC:11504]	3.75135	1.90741	4.9196e-10	3.53698e-07	yes	up	24.07	11.09	35.16	33.83	12.82	6.78	5.39	9.61	7.63	5.6	23.394	7.002	GO:0005856;; GO:0007420;; GO:0005829;; GO:0045121;; GO:0017124;; GO:0004439;; GO:0030424;; GO:0061024;; GO:0098793;; GO:0003723;; GO:0046855;; GO:0005886;; GO:0006661;; GO:0048471;; GO:0046856	cellular_component;;biological_process;;cellular_component;;cellular_component;;molecular_function;;molecular_function;;cellular_component;;biological_process;;cellular_component;;molecular_function;;biological_process;;cellular_component;;biological_process;;cellular_component;;biological_process	K20279	SYNJ	hsa00562;; hsa04070	Inositol phosphate metabolism;;Phosphatidylinositol signaling system
ENSG00000081059	TCF7	transcription factor 7 [Source:HGNC Symbol;Acc:HGNC:11639]	7.29635	2.86717	9.76531e-07	0.00024843	yes	up	1.42	2.95	15.72	5.28	1.68	0.37	0.33	1.61	1.12	0.46	5.41	0.778	GO:0016604;; GO:0033153(biological_process:T cell receptor V;; GO:0008013;; GO:0005654;; GO:0060070;; GO:0006357;; GO:0003677	cellular_component;;-;;molecular_function;;cellular_component;;biological_process;;biological_process;;molecular_function	K02620	TCF7, TCF-1	hsa04390;; hsa05132;; hsa04550;; hsa05167;; hsa05213;; hsa05210;; hsa05216;; hsa05217;; hsa05200;; hsa05226;; hsa05225;; hsa04520;; hsa04916;; hsa05221;; hsa04934;; hsa05165;; hsa04936;; hsa05215;; hsa04310;; hsa05412;; hsa05224	Hippo signaling pathway;;Salmonella infection;;Signaling pathways regulating pluripotency of stem cells;;Kaposi sarcoma-associated herpesvirus infection;;Endometrial cancer;;Colorectal cancer;;Thyroid cancer;;Basal cell carcinoma;;Pathways in cancer;;Gastric cancer;;Hepatocellular carcinoma;;Adherens junction;;Melanogenesis;;Acute myeloid leukemia;;Cushing syndrome;;Human papillomavirus infection…
ENSG00000082684	SEMA5B	semaphorin 5B [Source:HGNC Symbol;Acc:HGNC:10737]	43.5197	5.4436	0.000722571	0.0466584	yes	up	0.08	0	0.78	0.04	0.02	0	0	0	0	0	0.184	0	GO:0048675;; GO:0030335;; GO:0030215;; GO:0016021;; GO:0071526;; GO:0048843;; GO:0045499;; GO:0001755;; GO:0050908;; GO:0097485	biological_process;;biological_process;;molecular_function;;cellular_component;;biological_process;;biological_process;;molecular_function;;biological_process;;biological_process;;biological_process	K06841	SEMA5	hsa04360	Axon guidance
ENSG00000084112	SSH1	slingshot protein phosphatase 1 [Source:HGNC Symbol;Acc:HGNC:30579]	3.42275	1.77516	8.8954e-10	5.88377e-07	yes	up	21.1	9.94	34.36	34.99	38.68	5.2	4.84	7.48	12.97	11.32	27.814	8.362	GO:0006470;; GO:1904719;; GO:0030036;; GO:0005737;; GO:0000902;; GO:0003779;; GO:0071318;; GO:2000463;; GO:0008138;; GO:0030027;; GO:0032154;; GO:0030426;; GO:0005886;; GO:1901216;; GO:0032268;; GO:0005829;; GO:0005856;; GO:0030496;; GO:0004721;; GO:0031915;; GO:1904754;; GO:0098976;; GO:0004725	biological_process;;biological_process;;biological_process;;cellular_component;;biological_process;;molecular_function;;biological_process;;biological_process;;molecular_function;;cellular_component;;cellular_component;;cellular_component;;cellular_component;;biological_process;;biological_process;;cellular_component;;cellular_component;;cellular_component;;molecular_function;;biological_process;…	K05766	SSH	hsa04360;; hsa04810	Axon guidance;;Regulation of actin cytoskeleton
ENSG00000087250	MT3	metallothionein 3 [Source:HGNC Symbol;Acc:HGNC:7408]	54.4269	5.76625	1.83389e-07	6.06503e-05	yes	up	18.34	9.99	6.67	13.83	3.46	0	0.86	0	0	0	10.458	0.172	GO:0005737;; GO:0032148;; GO:0007420;; GO:0016209;; GO:0030424;; GO:0097450;; GO:0055073;; GO:0014002;; GO:0046870;; GO:0005507;; GO:0005829;; GO:0043027	cellular_component;;biological_process;;biological_process;;molecular_function;;cellular_component;;cellular_component;;biological_process;;biological_process;;molecular_function;;molecular_function;;cellular_component;;molecular_function	K14740	MT3	------	------
ENSG00000087494	PTHLH	parathyroid hormone like hormone [Source:HGNC Symbol;Acc:HGNC:9607]	10.0523	3.32945	0.000433122	0.0339905	yes	up	1.01	0.28	0.41	3.01	0.25	0.11	0	1.45	0	0.2	0.992	0.352	GO:0008284;; GO:0005794;; GO:0001501;; GO:0008544;; GO:0030282;; GO:0005737;; GO:0005654;; GO:0005615;; GO:0032331;; GO:0007189;; GO:0007186;; GO:0010468;; GO:0005179;; GO:0008285;; GO:0046058;; GO:0051428;; GO:0007267;; GO:0007565;; GO:0005829;; GO:0005576;; GO:0061182;; GO:0002076	biological_process;;cellular_component;;biological_process;;biological_process;;biological_process;;cellular_component;;cellular_component;;cellular_component;;biological_process;;biological_process;;biological_process;;biological_process;;molecular_function;;biological_process;;biological_process;;molecular_function;;biological_process;;biological_process;;cellular_component;;cellular_component;…	K22608	PTHLH, PTHRP	hsa04928	Parathyroid hormone synthesis, secretion and action
ENSG00000091972	CD200	CD200 molecule [Source:HGNC Symbol;Acc:HGNC:7203]	0.299186	-1.74089	3.23032e-05	0.00439754	yes	down	1.25	1.12	2.11	1.99	1.06	3.81	2.77	11.82	4.34	2.94	1.506	5.136	GO:0043031;; GO:0050776	biological_process;;biological_process	K06556	CD200	------	------
ENSG00000095752	IL11	interleukin 11 [Source:HGNC Symbol;Acc:HGNC:5966]	7.36044	2.87979	1.62919e-06	0.00039618	yes	up	21.42	3.2	2.56	10.92	3.14	1.8	1.62	1.34	0.9	1.74	8.248	1.48	GO:0008284;; GO:0005737;; GO:0005125;; GO:0033138;; GO:0019221;; GO:0030183;; GO:0050731;; GO:0030219;; GO:0005142;; GO:0043410;; GO:0005615;; GO:0005576;; GO:0045944;; GO:0046888;; GO:0045444;; GO:0008083	biological_process;;cellular_component;;molecular_function;;biological_process;;biological_process;;biological_process;;biological_process;;biological_process;;molecular_function;;biological_process;;cellular_component;;cellular_component;;biological_process;;biological_process;;biological_process;;molecular_function	K05417	IL11	hsa05323;; hsa04060;; hsa04640;; hsa04630	Rheumatoid arthritis;;Cytokine-cytokine receptor interaction;;Hematopoietic cell lineage;;JAK-STAT signaling pathway
ENSG00000099957	P2RX6	purinergic receptor P2X 6 [Source:HGNC Symbol;Acc:HGNC:8538]	0.392305	-1.34995	0.000247225	0.0224622	yes	down	2.45	1.02	2.47	1.26	1.66	6.38	4.2	6.19	3.85	2.89	1.772	4.702	GO:0007596;; GO:0007165;; GO:0099060;; GO:0030054;; GO:0005737;; GO:0004931;; GO:0005639;; GO:0016021;; GO:0051260;; GO:0043025;; GO:0042802;; GO:0035381;; GO:0006936;; GO:0006812;; GO:0051291;; GO:0034220;; GO:0014069;; GO:0005887;; GO:0005886;; GO:0001614;; GO:0043197;; GO:0098688;; GO:0004888;; GO:0015267;; GO:0005524;; GO:0033198;; GO:0098978	biological_process;;biological_process;;cellular_component;;cellular_component;;cellular_component;;molecular_function;;cellular_component;;cellular_component;;biological_process;;cellular_component;;molecular_function;;molecular_function;;biological_process;;biological_process;;biological_process;;biological_process;;cellular_component;;cellular_component;;cellular_component;;molecular_function;…	K05221	P2RX6, P2RXL1	hsa04020;; hsa04080	Calcium signaling pathway;;Neuroactive ligand-receptor interaction
ENSG00000099960	SLC7A4	solute carrier family 7 member 4 [Source:HGNC Symbol;Acc:HGNC:11062]	0.0744413	-3.74775	1.67722e-07	5.72706e-05	yes	down	0.17	0.24	0.12	0.08	0.25	4	4.68	0.37	0.38	2.14	0.172	2.314	GO:0015174;; GO:0016021;; GO:0006520	molecular_function;;cellular_component;;biological_process	K13866	SLC7A4	------	------
ENSG00000100767	PAPLN	papilin, proteoglycan like sulfated glycoprotein [Source:HGNC Symbol;Acc:HGNC:19262]	0.310023	-1.68955	0.000179312	0.0176495	yes	down	2.09	1.36	1.69	1.13	1.74	7.8	7.7	1.35	6.21	2.84	1.602	5.18	GO:0008233;; GO:0005576;; GO:0004867	molecular_function;;cellular_component;;molecular_function	K23624	PAPLN	------	------
ENSG00000100889	PCK2	phosphoenolpyruvate carboxykinase 2, mitochondrial [Source:HGNC Symbol;Acc:HGNC:8725]	0.423606	-1.2392	0.000256664	0.02314	yes	down	27.4	22.34	22.95	23.06	23.26	105.67	45.69	47.92	48.52	38.88	23.802	57.336	GO:0071549;; GO:0006090;; GO:0042594;; GO:0033993;; GO:0005829;; GO:0019543;; GO:0030145;; GO:0005739;; GO:0004613(molecular_function:phosphoenolpyruvate carboxykinase ;; GO:0005759;; GO:0004611;; GO:0046327;; GO:0071333;; GO:0032869;; GO:0006094;; GO:0070365;; GO:0005525	biological_process;;biological_process;;biological_process;;biological_process;;cellular_component;;biological_process;;molecular_function;;cellular_component;;-;;cellular_component;;molecular_function;;biological_process;;biological_process;;biological_process;;biological_process;;biological_process;;molecular_function	K01596	E4.1.1.32, pckA, PCK	hsa04964;; hsa00620;; hsa03320;; hsa04922;; hsa04910;; hsa04068;; hsa04151;; hsa00010;; hsa04152;; hsa04931;; hsa00020(Citrate cycle ;; hsa04920	Proximal tubule bicarbonate reclamation;;Pyruvate metabolism;;PPAR signaling pathway;;Glucagon signaling pathway;;Insulin signaling pathway;;FoxO signaling pathway;;PI3K-Akt signaling pathway;;Glycolysis / Gluconeogenesis;;AMPK signaling pathway;;Insulin resistance;;TCA cycle);;Adipocytokine signaling pathway
ENSG00000101255	TRIB3	tribbles pseudokinase 3 [Source:HGNC Symbol;Acc:HGNC:16228]	0.294296	-1.76466	0.000558797	0.0398288	yes	down	22.22	13.57	21.26	18.65	9.35	146.72	36.24	48	40.86	13.07	17.01	56.978	GO:0032436;; GO:0010827;; GO:0051898;; GO:0032869;; GO:0055106;; GO:0032092;; GO:0000122;; GO:0005634;; GO:0003714;; GO:0010506;; GO:0005524;; GO:0006468;; GO:0006469;; GO:0019216;; GO:0004860;; GO:0045892;; GO:0005886;; GO:0045599;; GO:0019901;; GO:0031625;; GO:0051443;; GO:0005829;; GO:0031434;; GO:0043405;; GO:0070059;; GO:0045717;; GO:0034976	biological_process;;biological_process;;biological_process;;biological_process;;molecular_function;;biological_process;;biological_process;;cellular_component;;molecular_function;;biological_process;;molecular_function;;biological_process;;biological_process;;biological_process;;molecular_function;;biological_process;;cellular_component;;biological_process;;molecular_function;;molecular_function;…	K19518	TRIB3	hsa04931	Insulin resistance
ENSG00000101638	ST8SIA5	ST8 alpha-N-acetyl-neuraminide alpha-2,8-sialyltransferase 5 [Source:HGNC Symbol;Acc:HGNC:17827]	9.08776	3.18393	0.000664171	0.0442852	yes	up	0.54	0.22	0.29	0.81	0.04	0.09	0.03	0	0.03	0.03	0.38	0.036	GO:0005975;; GO:0006486;; GO:0016021;; GO:0000139;; GO:0006688;; GO:0003828;; GO:0008373	biological_process;;biological_process;;cellular_component;;cellular_component;;biological_process;;molecular_function;;molecular_function	K03369	ST8SIA5	hsa00604	Glycosphingolipid biosynthesis - ganglio series
ENSG00000102804	TSC22D1	TSC22 domain family member 1 [Source:HGNC Symbol;Acc:HGNC:16826]	2.13456	1.09394	5.9102e-08	2.32693e-05	yes	up	95.81	62.24	76.51	113.08	60.39	33.4	28.15	43.55	40.26	40.8	81.606	37.232	GO:0005737;; GO:0005634;; GO:0000981;; GO:0006366	cellular_component;;cellular_component;;molecular_function;;biological_process	------	------	------	------
ENSG00000103241	FOXF1	forkhead box F1 [Source:HGNC Symbol;Acc:HGNC:3809]	2.62751	1.3937	0.000458019	0.035227	yes	up	3.79	5.76	3.51	9.39	6.86	0.9	3.69	2.08	1.83	2.59	5.862	2.218	GO:0048613;; GO:0045198;; GO:0048565;; GO:0007494;; GO:0060438;; GO:0031016;; GO:0001763;; GO:0051145;; GO:0003677;; GO:0048617;; GO:0005634;; GO:0072001;; GO:0043565;; GO:0050728;; GO:0001701;; GO:0048371;; GO:0001568;; GO:0060841;; GO:0043305;; GO:0060441;; GO:0003197;; GO:0072189;; GO:0030323;; GO:0060463;; GO:0000981;; GO:0060461;; GO:0030335;; GO:0048557;; GO:0060426;; GO:0005667;; GO:000157…	biological_process;;biological_process;;biological_process;;biological_process;;biological_process;;biological_process;;biological_process;;biological_process;;molecular_function;;biological_process;;cellular_component;;biological_process;;molecular_function;;biological_process;;biological_process;;biological_process;;biological_process;;biological_process;;biological_process;;biological_process;…	K09399	FOXF	------	------
ENSG00000103888	CEMIP	cell migration inducing hyaluronidase 1 [Source:HGNC Symbol;Acc:HGNC:29213]	8.45428	3.07968	1.1852e-08	5.76425e-06	yes	up	50.33	28.08	278.78	104.84	103.86	5.44	6.49	27.66	7.43	18.4	113.178	13.084	GO:0030665;; GO:0005737;; GO:0030335;; GO:0030213;; GO:0030214;; GO:0005783;; GO:0005540;; GO:0005634;; GO:0032050;; GO:1900020;; GO:0010800;; GO:0004415;; GO:0045334;; GO:0005905;; GO:0007605;; GO:0005886;; GO:0046923;; GO:0090314;; GO:0051281;; GO:0005576	cellular_component;;cellular_component;;biological_process;;biological_process;;biological_process;;cellular_component;;molecular_function;;cellular_component;;molecular_function;;biological_process;;biological_process;;molecular_function;;cellular_component;;cellular_component;;biological_process;;cellular_component;;molecular_function;;biological_process;;biological_process;;cellular_component	K19031	CEMIP, KIAA1199	------	------
ENSG00000104213	PDGFRL	platelet derived growth factor receptor like [Source:HGNC Symbol;Acc:HGNC:8805]	0.441513	-1.17947	0.000304754	0.0262469	yes	down	53.42	46.22	53.24	67.53	20.12	115.38	94.99	120.13	147.15	71	48.106	109.73	GO:0005019;; GO:0004992;; GO:0005576	molecular_function;;molecular_function;;cellular_component	K25716	PDGFRL	------	------
ENSG00000106484	MEST	mesoderm specific transcript [Source:HGNC Symbol;Acc:HGNC:7028]	0.124867	-3.00153	1.47501e-08	6.77522e-06	yes	down	2.41	2.57	2.67	0.43	1.53	26.44	22.4	14.49	7.94	8.69	1.922	15.992	GO:0016787;; GO:0005783;; GO:0007498;; GO:0016021;; GO:0005789;; GO:0010883;; GO:0070062	molecular_function;;cellular_component;;biological_process;;cellular_component;;cellular_component;;biological_process;;cellular_component	------	------	------	------
ENSG00000106823	ECM2	extracellular matrix protein 2 [Source:HGNC Symbol;Acc:HGNC:3154]	0.378664	-1.40101	0.00011958	0.0129276	yes	down	0.47	0.31	0.74	1.2	1.41	1.24	1.51	1.76	3.85	3.64	0.826	2.4	GO:0005178;; GO:0005614;; GO:0010811;; GO:0070052;; GO:0031012;; GO:0007160;; GO:0030198;; GO:0008201	molecular_function;;cellular_component;;biological_process;;molecular_function;;cellular_component;;biological_process;;biological_process;;molecular_function	K08119	ECM2	------	------
ENSG00000107954	NEURL1	neuralized E3 ubiquitin protein ligase 1 [Source:HGNC Symbol;Acc:HGNC:7761]	3.69938	1.88728	0.000725157	0.0466584	yes	up	0.64	0.5	2.29	0.48	0.71	0.09	0.22	0.17	0.47	0.05	0.924	0.2	GO:0007595;; GO:0005886;; GO:0090129;; GO:0030054;; GO:0043197;; GO:0043065;; GO:0007219;; GO:0043204;; GO:0004842;; GO:0007519;; GO:0051491;; GO:0045746;; GO:0060999;; GO:0045741;; GO:0048471;; GO:0046872;; GO:0008285;; GO:0071230;; GO:0045211;; GO:0014069;; GO:0048170;; GO:0045183;; GO:0007288;; GO:0061630;; GO:0007420;; GO:0007399;; GO:0006513;; GO:0097440	biological_process;;cellular_component;;biological_process;;cellular_component;;cellular_component;;biological_process;;biological_process;;cellular_component;;molecular_function;;biological_process;;biological_process;;biological_process;;biological_process;;biological_process;;cellular_component;;molecular_function;;biological_process;;biological_process;;cellular_component;;cellular_component;…	K01931	NEUR	------	------
ENSG00000108700	CCL8	C-C motif chemokine ligand 8 [Source:HGNC Symbol;Acc:HGNC:10635]	0.135362	-2.88511	3.99084e-15	5.49938e-12	yes	down	2.88	7.53	3.82	4.35	8.26	26.82	49.28	51.06	37.06	40.86	5.368	41.016	GO:0070098;; GO:0008009;; GO:0007165;; GO:0048245;; GO:0048247;; GO:0048020;; GO:0061844;; GO:0043547;; GO:0071356;; GO:0009615;; GO:0006887;; GO:0002687;; GO:0016004;; GO:0004672;; GO:0007186;; GO:0070664;; GO:0044828;; GO:0030593;; GO:0006935;; GO:0006874;; GO:0006816;; GO:0006954;; GO:0007267;; GO:0008201;; GO:0005615;; GO:0002548;; GO:0071347;; GO:0071346;; GO:0031640;; GO:0005623;; GO:0070374	biological_process;;molecular_function;;biological_process;;biological_process;;biological_process;;molecular_function;;biological_process;;biological_process;;biological_process;;biological_process;;biological_process;;biological_process;;molecular_function;;molecular_function;;biological_process;;biological_process;;biological_process;;biological_process;;biological_process;;biological_process;…	K16596	CCL8	hsa04062;; hsa04060;; hsa04061	Chemokine signaling pathway;;Cytokine-cytokine receptor interaction;;Viral protein interaction with cytokine and cytokine receptor
ENSG00000108932	SLC16A6	solute carrier family 16 member 6 [Source:HGNC Symbol;Acc:HGNC:10927]	118.598	6.88993	2.31788e-12	2.01728e-09	yes	up	5.7	4.66	19.02	7.9	1.68	0.17	0.04	0.21	0.02	0	7.792	0.088	GO:0008028;; GO:0016020;; GO:0015718;; GO:0005887;; GO:0015293	molecular_function;;cellular_component;;biological_process;;cellular_component;;molecular_function	K08183	SLC16A6	------	------
ENSG00000109511	ANXA10	annexin A10 [Source:HGNC Symbol;Acc:HGNC:534]	8.5314	3.09278	0.000368581	0.0303227	yes	up	2.01	0.46	0.51	3.66	0.1	0.32	0.04	0.29	0.14	0.05	1.348	0.168	GO:0005544;; GO:0005509	molecular_function;;molecular_function	K17097	ANXA10	------	------
ENSG00000111252	SH2B3	SH2B adaptor protein 3 [Source:HGNC Symbol;Acc:HGNC:29605]	3.23644	1.69441	2.89571e-05	0.00423747	yes	up	9.38	10.28	51.47	18.08	26.08	4.92	3.94	9.43	5.87	11.66	23.058	7.164	GO:0007596;; GO:0038163;; GO:0035162;; GO:0043407;; GO:0051898;; GO:0035556;; GO:0005070;; GO:0042532;; GO:0035855;; GO:0048821;; GO:0070100;; GO:0001780;; GO:1990782;; GO:0035702;; GO:0008285;; GO:0046426;; GO:0005173;; GO:0090331;; GO:0005886;; GO:0060761;; GO:1990869;; GO:0036016;; GO:1900235;; GO:0005068;; GO:0005829	biological_process;;biological_process;;biological_process;;biological_process;;biological_process;;biological_process;;molecular_function;;biological_process;;biological_process;;biological_process;;biological_process;;biological_process;;molecular_function;;biological_process;;biological_process;;biological_process;;molecular_function;;biological_process;;cellular_component;;biological_process;…	K12459	SH2B1_3	hsa04722	Neurotrophin signaling pathway
ENSG00000111424	VDR	vitamin D receptor [Source:HGNC Symbol;Acc:HGNC:12679]	2.01995	1.01432	5.72295e-08	2.30816e-05	yes	up	8.52	6.27	14.09	13.55	13.06	5.47	3.84	4.75	8.16	5.9	11.098	5.624	GO:0038023;; GO:0007595;; GO:0060558;; GO:0030154;; GO:0001501;; GO:0090575;; GO:0010628;; GO:0008270;; GO:0003677;; GO:0007275;; GO:0004879;; GO:0005737;; GO:0000902;; GO:0000122;; GO:0042359;; GO:0038186;; GO:0038183;; GO:0005654;; GO:0006367;; GO:0045618;; GO:0000981;; GO:0008285;; GO:0009887;; GO:0060058;; GO:0006874;; GO:0008134;; GO:0006816;; GO:0030374;; GO:0046965;; GO:0045892;; GO:006074…	molecular_function;;biological_process;;biological_process;;biological_process;;biological_process;;cellular_component;;biological_process;;molecular_function;;molecular_function;;biological_process;;molecular_function;;cellular_component;;biological_process;;biological_process;;biological_process;;molecular_function;;biological_process;;cellular_component;;biological_process;;biological_process;…	K08539	VDR, NR1I1	hsa04978;; hsa04961;; hsa04928;; hsa05207;; hsa05152	Mineral absorption;;Endocrine and other factor-regulated calcium reabsorption;;Parathyroid hormone synthesis, secretion and action;;Chemical carcinogenesis - receptor activation;;Tuberculosis
ENSG00000112715	VEGFA	vascular endothelial growth factor A [Source:HGNC Symbol;Acc:HGNC:12680]	2.86393	1.518	5.56779e-11	4.38424e-08	yes	up	145.62	91.94	125.64	126.29	96.36	67.02	42.86	48.22	40.32	42.26	117.17	48.136	GO:0005737;; GO:0042056;; GO:0005125;; GO:0050840;; GO:0002575;; GO:0048844;; GO:0032147;; GO:0031012;; GO:0005576;; GO:0001525;; GO:0009986;; GO:0001968	cellular_component;;molecular_function;;molecular_function;;molecular_function;;biological_process;;biological_process;;biological_process;;cellular_component;;cellular_component;;biological_process;;cellular_component;;molecular_function	K05448	VEGFA	hsa05219;; hsa05212;; hsa04020;; hsa05211;; hsa05418;; hsa04510;; hsa04066;; hsa04926;; hsa04933;; hsa01521;; hsa05165;; hsa05167;; hsa05163;; hsa05208;; hsa04370;; hsa05205;; hsa05323;; hsa05207;; hsa05206;; hsa05200;; hsa04015;; hsa04014;; hsa04010;; hsa04151	Bladder cancer;;Pancreatic cancer;;Calcium signaling pathway;;Renal cell carcinoma;;Fluid shear stress and atherosclerosis;;Focal adhesion;;HIF-1 signaling pathway;;Relaxin signaling pathway;;AGE-RAGE signaling pathway in diabetic complications;;EGFR tyrosine kinase inhibitor resistance;;Human papillomavirus infection;;Kaposi sarcoma-associated herpesvirus infection;;Human cytomegalovirus infecti…
ENSG00000113739	STC2	stanniocalcin 2 [Source:HGNC Symbol;Acc:HGNC:11374]	6.91101	2.7889	0.000482532	0.0364344	yes	up	219.3	131.95	688.91	163.68	65.35	38.03	22.49	94.98	20.75	7.48	253.838	36.746	GO:0005783;; GO:0005788;; GO:0019899;; GO:0010629;; GO:0033280;; GO:0044267;; GO:0005615;; GO:0071456;; GO:0048471;; GO:0042803;; GO:0005179;; GO:0005794;; GO:0020037;; GO:0006874;; GO:0043687;; GO:0046885;; GO:0043434;; GO:0006979;; GO:0040015;; GO:0030968;; GO:0007566;; GO:2001256;; GO:0046697	cellular_component;;cellular_component;;molecular_function;;biological_process;;biological_process;;biological_process;;cellular_component;;biological_process;;cellular_component;;molecular_function;;molecular_function;;cellular_component;;molecular_function;;biological_process;;biological_process;;biological_process;;biological_process;;biological_process;;biological_process;;biological_process;…	------	------	------	------
ENSG00000115461	IGFBP5	insulin like growth factor binding protein 5 [Source:HGNC Symbol;Acc:HGNC:5474]	0.494178	-1.0169	6.54201e-06	0.00124343	yes	down	9.23	7.56	17.71	14.05	17.89	21.91	17.93	26.17	33.5	38.86	13.288	27.674	GO:1904205;; GO:0045926;; GO:0014912;; GO:0005788;; GO:0042593;; GO:0007165;; GO:0051146;; GO:0035556;; GO:0051897;; GO:0001649;; GO:0044267;; GO:0043567;; GO:0005615;; GO:0044342;; GO:0043568;; GO:0043569;; GO:1904707;; GO:0045668;; GO:0001968;; GO:0030336;; GO:1901862;; GO:0048662;; GO:0043687;; GO:0060056;; GO:0007565;; GO:0001558;; GO:0042567;; GO:0031994;; GO:0031069;; GO:0007568;; GO:003199…	biological_process;;biological_process;;biological_process;;cellular_component;;biological_process;;biological_process;;biological_process;;biological_process;;biological_process;;biological_process;;biological_process;;biological_process;;cellular_component;;biological_process;;biological_process;;biological_process;;biological_process;;biological_process;;molecular_function;;biological_process;…	K23577	IGFBP5	------	------
ENSG00000115738	ID2	inhibitor of DNA binding 2 [Source:HGNC Symbol;Acc:HGNC:5361]	2.15053	1.10469	5.82091e-06	0.00115969	yes	up	110.59	63.56	72.19	152.91	99.39	28.86	37.67	44.23	67.43	53.61	99.728	46.36	GO:0032922;; GO:0003149;; GO:0001656;; GO:0048711;; GO:0021772;; GO:0048469;; GO:0033598;; GO:0010629;; GO:0048715;; GO:0060612;; GO:0044325;; GO:0007275;; GO:0005737;; GO:0071158;; GO:0000122;; GO:0005634;; GO:0019216;; GO:0043433;; GO:0045665;; GO:0045600;; GO:0045777;; GO:0045893;; GO:2000178;; GO:0045668;; GO:0000981;; GO:0048667;; GO:0048557;; GO:0007623;; GO:0048663;; GO:0030182;; GO:004866…	biological_process;;biological_process;;biological_process;;biological_process;;biological_process;;biological_process;;biological_process;;biological_process;;biological_process;;biological_process;;molecular_function;;biological_process;;cellular_component;;biological_process;;biological_process;;cellular_component;;biological_process;;biological_process;;biological_process;;biological_process;…	K17693	ID2	hsa04350;; hsa04550;; hsa04390;; hsa05202	TGF-beta signaling pathway;;Signaling pathways regulating pluripotency of stem cells;;Hippo signaling pathway;;Transcriptional misregulation in cancer
ENSG00000116106	EPHA4	EPH receptor A4 [Source:HGNC Symbol;Acc:HGNC:3388]	0.334171	-1.58134	0.000133174	0.0140265	yes	down	0.6	0.92	1.14	1.22	0.54	1.75	2.87	0.94	4.85	1.91	0.884	2.464	GO:0007169;; GO:0005783;; GO:0048710;; GO:0050770;; GO:0043507;; GO:0018108;; GO:0030424;; GO:0050821;; GO:0098883;; GO:0008045;; GO:0007411;; GO:0030425;; GO:0043087;; GO:0046777;; GO:0030054;; GO:0072178;; GO:0005737;; GO:0001540;; GO:0043679;; GO:0098685;; GO:0106030;; GO:0031901;; GO:0097161;; GO:0004714;; GO:0042802;; GO:0048681;; GO:0031594;; GO:0004672;; GO:1904646;; GO:1905244;; GO:002195…	biological_process;;cellular_component;;biological_process;;biological_process;;biological_process;;biological_process;;cellular_component;;biological_process;;biological_process;;biological_process;;biological_process;;cellular_component;;biological_process;;biological_process;;cellular_component;;biological_process;;cellular_component;;molecular_function;;cellular_component;;cellular_component;…	K05105	EPHA4, SEK, TYRO1	hsa04360	Axon guidance
ENSG00000116711	PLA2G4A	phospholipase A2 group IVA [Source:HGNC Symbol;Acc:HGNC:9035]	12.576	3.6526	2.58331e-09	1.52563e-06	yes	up	3.73	2.71	12.2	11.52	0.84	0.35	0.27	0.93	0.59	0.22	6.2	0.472	GO:0006654;; GO:0005783;; GO:0005789;; GO:0005737;; GO:0047498;; GO:0006690;; GO:0031410;; GO:0005634;; GO:0005811;; GO:0005544;; GO:0036148;; GO:0036149;; GO:0005509;; GO:0006663;; GO:0042127;; GO:0005794;; GO:0006644;; GO:0071236;; GO:0102568;; GO:0004622;; GO:0036151;; GO:0036150;; GO:0036152;; GO:0005829;; GO:0050482;; GO:0005743;; GO:0035965;; GO:0046456;; GO:0019369;; GO:0102567(molecular_f…	biological_process;;cellular_component;;cellular_component;;cellular_component;;molecular_function;;biological_process;;cellular_component;;cellular_component;;cellular_component;;molecular_function;;biological_process;;biological_process;;molecular_function;;biological_process;;biological_process;;cellular_component;;biological_process;;biological_process;;molecular_function;;molecular_function;…	K16342	PLA2G4, CPLA2	hsa04611;; hsa05231;; hsa04726;; hsa04921;; hsa00565;; hsa00564;; hsa04217;; hsa04270;; hsa04370;; hsa04912;; hsa04913;; hsa04014;; hsa04664;; hsa04666;; hsa04010;; hsa04730;; hsa00592;; hsa00590;; hsa00591;; hsa04072;; hsa04750;; hsa04724	Platelet activation;;Choline metabolism in cancer;;Serotonergic synapse;;Oxytocin signaling pathway;;Ether lipid metabolism;;Glycerophospholipid metabolism;;Necroptosis;;Vascular smooth muscle contraction;;VEGF signaling pathway;;GnRH signaling pathway;;Ovarian steroidogenesis;;Ras signaling pathway;;Fc epsilon RI signaling pathway;;Fc gamma R-mediated phagocytosis;;MAPK signaling pathway;;Long-t…
ENSG00000116991	SIPA1L2	signal induced proliferation associated 1 like 2 [Source:HGNC Symbol;Acc:HGNC:23800]	11.45	3.51727	0.000406961	0.0328268	yes	up	0.1	0.73	3.32	0.49	0.91	0.02	0.02	0.23	0.08	0.22	1.11	0.114	GO:0051056;; GO:0005096;; GO:0005515	biological_process;;molecular_function;;molecular_function	------	------	------	------
ENSG00000117394	SLC2A1	solute carrier family 2 member 1 [Source:HGNC Symbol;Acc:HGNC:11005]	2.16635	1.11526	4.00977e-07	0.000122788	yes	up	39.83	56.41	61.24	59.19	61.94	18.37	31.59	16.79	29.43	23.16	55.722	23.868	GO:0071260;; GO:0055056;; GO:0014704;; GO:0005901;; GO:0010827;; GO:0032868;; GO:0001666;; GO:0021987;; GO:0030018;; GO:0019852;; GO:0070062;; GO:0016020;; GO:1904016;; GO:0072562;; GO:0071474;; GO:0065003;; GO:0042802;; GO:0005355;; GO:0042383;; GO:0005989;; GO:0016324;; GO:0050796;; GO:0016323;; GO:0019900;; GO:0005887;; GO:0005886;; GO:0042149;; GO:0043621;; GO:0042470;; GO:0007565;; GO:000582…	biological_process;;molecular_function;;cellular_component;;cellular_component;;biological_process;;biological_process;;biological_process;;biological_process;;cellular_component;;biological_process;;cellular_component;;cellular_component;;biological_process;;cellular_component;;biological_process;;biological_process;;molecular_function;;molecular_function;;cellular_component;;biological_process;…	K07299	SLC2A1, GLUT1	hsa04976;; hsa05211;; hsa05200;; hsa04922;; hsa04931;; hsa04911;; hsa05230;; hsa04066;; hsa05166;; hsa04919;; hsa05415;; hsa04920	Bile secretion;;Renal cell carcinoma;;Pathways in cancer;;Glucagon signaling pathway;;Insulin resistance;;Insulin secretion;;Central carbon metabolism in cancer;;HIF-1 signaling pathway;;Human T-cell leukemia virus 1 infection;;Thyroid hormone signaling pathway;;Diabetic cardiomyopathy;;Adipocytokine signaling pathway
ENSG00000119138	KLF9	KLF transcription factor 9 [Source:HGNC Symbol;Acc:HGNC:1123]	4.09112	2.0325	8.16065e-06	0.00143558	yes	up	5.97	2.69	8.34	11.72	11.42	0.84	0.49	1.69	2.63	4.75	8.028	2.08	GO:0007623;; GO:0097067;; GO:0003700;; GO:0005829;; GO:0005886;; GO:0071387;; GO:0005654;; GO:0006357;; GO:0003677;; GO:0046872;; GO:0005634;; GO:0000981;; GO:0010839	biological_process;;biological_process;;molecular_function;;cellular_component;;cellular_component;;biological_process;;cellular_component;;biological_process;;molecular_function;;molecular_function;;cellular_component;;molecular_function;;biological_process	K09208	KLF9S, BTEB	------	------
ENSG00000119508	NR4A3	nuclear receptor subfamily 4 group A member 3 [Source:HGNC Symbol;Acc:HGNC:7982]	8.976	3.16607	5.65042e-06	0.00113946	yes	up	2.07	0.26	0.73	2.37	0.37	0.31	0.06	0.01	0.23	0.04	1.16	0.13	GO:0045444;; GO:0043303;; GO:0060005;; GO:0050679;; GO:0048752;; GO:1900625;; GO:0021766;; GO:0048008;; GO:0043524;; GO:0008270;; GO:0048661;; GO:0003677;; GO:0007411;; GO:0038097;; GO:0010828;; GO:0004879;; GO:0044320;; GO:0043565;; GO:0001707;; GO:0071376;; GO:0000122;; GO:0005634;; GO:0007369;; GO:0042629;; GO:0032765;; GO:0046321;; GO:0005654;; GO:0035726;; GO:0006367;; GO:1904754;; GO:009700…	biological_process;;biological_process;;biological_process;;biological_process;;biological_process;;biological_process;;biological_process;;biological_process;;biological_process;;molecular_function;;biological_process;;molecular_function;;biological_process;;biological_process;;biological_process;;molecular_function;;biological_process;;molecular_function;;biological_process;;biological_process;…	K08559	NR4A3, NOR1	hsa05202	Transcriptional misregulation in cancer
ENSG00000119714	GPR68	G protein-coupled receptor 68 [Source:HGNC Symbol;Acc:HGNC:4519]	15.4937	3.95361	9.03302e-17	1.35791e-13	yes	up	14.68	5.66	20.86	11.22	6.25	0.74	0.27	1.82	0.45	0.62	11.734	0.78	GO:0004930;; GO:0006954;; GO:0071467;; GO:0005887;; GO:0005886;; GO:0007186	molecular_function;;biological_process;;biological_process;;cellular_component;;cellular_component;;biological_process	K08408	GPR68, OGR1	------	------
ENSG00000119899	SLC17A5	solute carrier family 17 member 5 [Source:HGNC Symbol;Acc:HGNC:10933]	2.0124	1.00892	0.00018475	0.0179707	yes	up	11.2	6.82	21.12	17.07	10.51	5.88	3.68	9.41	8.12	7.01	13.344	6.82	GO:0016020;; GO:0016021;; GO:0009617;; GO:0005351;; GO:0006811;; GO:0006865;; GO:0015136;; GO:0005764;; GO:0005765;; GO:0006820;; GO:0015739;; GO:0005887;; GO:0005886;; GO:0030672;; GO:0015538;; GO:0005829;; GO:0030054	cellular_component;;cellular_component;;biological_process;;molecular_function:sugar;;biological_process;;biological_process;;molecular_function;;cellular_component;;cellular_component;;biological_process;;biological_process;;cellular_component;;cellular_component;;cellular_component;;molecular_function:sialic acid;;cellular_component;;cellular_component	K12301	SLC17A5	hsa04142	Lysosome
ENSG00000120899	PTK2B	protein tyrosine kinase 2 beta [Source:HGNC Symbol;Acc:HGNC:9612]	0.406993	-1.29692	6.09902e-06	0.00118651	yes	down	13.48	13.73	24.02	28.44	20.93	54.13	56.87	45.22	76.67	25.54	20.12	51.686	GO:0005737;; GO:0005938;; GO:0004683;; GO:0044297;; GO:0090630;; GO:0043423;; GO:0042976;; GO:0001525;; GO:0004972;; GO:0097440;; GO:0005524;; GO:0002250	cellular_component;;cellular_component;;molecular_function;;cellular_component;;biological_process;;molecular_function;;biological_process;;biological_process;;molecular_function;;cellular_component;;molecular_function;;biological_process	K05871	PTK2B, FAK2	hsa05135;; hsa04650;; hsa04020;; hsa04912;; hsa04072;; hsa04670;; hsa05163;; hsa04062;; hsa05161;; hsa05170	Yersinia infection;;Natural killer cell mediated cytotoxicity;;Calcium signaling pathway;;GnRH signaling pathway;;Phospholipase D signaling pathway;;Leukocyte transendothelial migration;;Human cytomegalovirus infection;;Chemokine signaling pathway;;Hepatitis B;;Human immunodeficiency virus 1 infection
ENSG00000121039	RDH10	retinol dehydrogenase 10 [Source:HGNC Symbol;Acc:HGNC:19975]	2.43847	1.28598	0.000117436	0.0128604	yes	up	4.6	5.56	4.09	15.13	7.99	1.91	1.88	2.15	9.83	2.49	7.474	3.652	GO:0060431;; GO:0052650;; GO:0031076;; GO:0005789;; GO:0042572;; GO:0042574;; GO:0001523;; GO:0014032;; GO:0001701;; GO:0016021;; GO:0005811;; GO:0008406;; GO:0043584;; GO:0043583;; GO:0060449;; GO:0005737;; GO:0048703;; GO:0007601;; GO:0035115;; GO:0001656;; GO:0002138;; GO:1900054;; GO:0004745	biological_process;;molecular_function;;biological_process;;cellular_component;;biological_process;;biological_process;;biological_process;;biological_process;;biological_process;;cellular_component;;cellular_component;;biological_process;;biological_process;;biological_process;;biological_process;;cellular_component;;biological_process;;biological_process;;biological_process;;biological_process;…	K11151	RDH10	hsa00830	Retinol metabolism
ENSG00000121454	LHX4	LIM homeobox 4 [Source:HGNC Symbol;Acc:HGNC:21734]	4.20711	2.07283	0.000751802	0.0480786	yes	up	0.13	0.1	0.56	0.27	0.2	0.02	0.08	0.04	0.03	0.05	0.252	0.044	GO:0043565;; GO:0009887;; GO:0001890;; GO:0030182;; GO:0021526;; GO:0008327;; GO:0005634;; GO:0001228;; GO:0043066;; GO:0045944;; GO:0000977;; GO:0008045;; GO:0046872;; GO:0000981	molecular_function;;biological_process;;biological_process;;biological_process;;biological_process;;molecular_function;;cellular_component;;molecular_function;;biological_process;;biological_process;;molecular_function;;biological_process;;molecular_function;;molecular_function	K09374	LHX3_4	------	------
ENSG00000122035	RASL11A	RAS like family 11 member A [Source:HGNC Symbol;Acc:HGNC:23802]	2.91466	1.54333	7.72665e-07	0.000209972	yes	up	18.94	23.76	36.71	51.69	31.83	11.78	9.78	7.89	25.52	8.36	32.586	12.666	GO:0005730;; GO:0016020;; GO:0003924;; GO:0045943;; GO:0007165;; GO:0005525	cellular_component;;cellular_component;;molecular_function;;biological_process;;biological_process;;molecular_function	K07852	RASL11A	------	------
ENSG00000122778	KIAA1549	KIAA1549 [Source:HGNC Symbol;Acc:HGNC:22219]	2.05282	1.03761	5.13802e-06	0.00106203	yes	up	1.64	0.82	2.37	2.42	1.74	0.72	0.72	0.75	1.22	1.04	1.798	0.89	GO:0016021;; GO:0005886	cellular_component;;cellular_component	------	------	------	------
ENSG00000122861	PLAU	plasminogen activator, urokinase [Source:HGNC Symbol;Acc:HGNC:9052]	2.85136	1.51165	3.48865e-09	1.92294e-06	yes	up	212.71	175.52	201.67	283.81	187.62	57.81	52.52	93.48	59.64	128.5	212.266	78.39	GO:0031639;; GO:0008236	biological_process;;molecular_function	K01348	PLAU	hsa04610;; hsa05205;; hsa05206;; hsa05202;; hsa04064;; hsa05215	Complement and coagulation cascades;;Proteoglycans in cancer;;MicroRNAs in cancer;;Transcriptional misregulation in cancer;;NF-kappa B signaling pathway;;Prostate cancer
ENSG00000123358	NR4A1	nuclear receptor subfamily 4 group A member 1 [Source:HGNC Symbol;Acc:HGNC:7980]	6.3105	2.65776	1.58147e-13	1.63445e-10	yes	up	7.64	4.35	6.47	13.19	3.75	1.15	1.7	1.26	1.44	1.03	7.08	1.316	GO:0007165;; GO:0003677;; GO:0045444;; GO:0004879;; GO:0043565;; GO:0045786;; GO:0071376;; GO:0005634;; GO:0044344;; GO:0005654;; GO:0006367;; GO:0035767;; GO:0002042;; GO:0000977;; GO:0035259;; GO:0061469;; GO:0031965;; GO:0005829;; GO:0001228;; GO:0003707;; GO:0001938;; GO:0045944;; GO:0000981;; GO:0005667;; GO:0000978;; GO:0046982;; GO:0035924;; GO:0008270	biological_process;;molecular_function;;biological_process;;molecular_function;;molecular_function;;biological_process;;biological_process;;cellular_component;;biological_process;;cellular_component;;biological_process;;biological_process;;biological_process;;molecular_function;;molecular_function;;biological_process;;cellular_component;;cellular_component;;molecular_function;;molecular_function;…	K04465	NR4A1, HMR	hsa04927;; hsa04934;; hsa04925;; hsa04010;; hsa04151	Cortisol synthesis and secretion;;Cushing syndrome;;Aldosterone synthesis and secretion;;MAPK signaling pathway;;PI3K-Akt signaling pathway
ENSG00000123700	KCNJ2	potassium inwardly rectifying channel subfamily J member 2 [Source:HGNC Symbol;Acc:HGNC:6263]	6.34644	2.66595	1.35364e-05	0.00223838	yes	up	2.23	0.99	4.18	5.39	0.23	0.29	0.18	0.67	0.83	0.2	2.604	0.434	GO:0051289;; GO:0071260;; GO:0060306;; GO:0014704;; GO:0005791;; GO:0031224;; GO:0086004;; GO:0086002;; GO:0071805;; GO:0086008;; GO:0005546;; GO:0030315;; GO:0015693;; GO:0043025;; GO:1901381;; GO:0042802;; GO:0005794;; GO:0014861;; GO:0005790;; GO:0061337;; GO:0006813;; GO:0008076;; GO:0030007;; GO:0055119;; GO:0060075;; GO:0005887;; GO:0005886;; GO:0086013;; GO:0086012;; GO:0086011;; GO:004319…	biological_process;;biological_process;;biological_process;;cellular_component;;cellular_component;;cellular_component;;biological_process;;biological_process;;biological_process;;molecular_function;;molecular_function;;cellular_component;;biological_process;;cellular_component;;biological_process;;molecular_function;;cellular_component;;biological_process;;cellular_component;;biological_process;…	K04996	KCNJ2, KIR2.1	hsa04971;; hsa04924;; hsa04725;; hsa04921	Gastric acid secretion;;Renin secretion;;Cholinergic synapse;;Oxytocin signaling pathway
ENSG00000123892	RAB38	RAB38, member RAS oncogene family [Source:HGNC Symbol;Acc:HGNC:9776]	3.91963	1.97072	5.21669e-06	0.00106498	yes	up	2.65	3.12	2.68	5.75	1.26	0.75	0.87	0.45	1.49	0.66	3.092	0.844	GO:0005783;; GO:0036461;; GO:0044233;; GO:0060155;; GO:0007005;; GO:0030742;; GO:0006886;; GO:0016020;; GO:0005739;; GO:0090383;; GO:0035646;; GO:2001247;; GO:0033162;; GO:0005525;; GO:0043687;; GO:0003924;; GO:0032482;; GO:0045335;; GO:0072657;; GO:0005886;; GO:0007264;; GO:0042470;; GO:0016192;; GO:0030670;; GO:0005829;; GO:0005802;; GO:0005764;; GO:0035651;; GO:0035650;; GO:0015031;; GO:190323…	cellular_component;;molecular_function;;cellular_component;;biological_process;;biological_process;;molecular_function;;biological_process;;cellular_component;;cellular_component;;biological_process;;biological_process;;biological_process;;cellular_component;;molecular_function;;biological_process;;molecular_function;;biological_process;;cellular_component;;biological_process;;cellular_component;…	K07923	RAB38	------	------
ENSG00000124249	KCNK15	potassium two pore domain channel subfamily K member 15 [Source:HGNC Symbol;Acc:HGNC:13814]	0.240704	-2.05467	0.000257484	0.02314	yes	down	2.69	1.42	1.96	2.06	0.59	15.09	4.55	4.49	12.63	1.04	1.744	7.56	GO:0030322;; GO:0061337;; GO:0071805;; GO:0005886;; GO:0005887;; GO:0022841;; GO:0034765	biological_process;;biological_process;;biological_process;;cellular_component;;cellular_component;;molecular_function;;biological_process	K04923	KCNK15, K2P15.1	------	------
ENSG00000125148	MT2A	metallothionein 2A [Source:HGNC Symbol;Acc:HGNC:7406]	2.59518	1.37584	1.53855e-05	0.00249426	yes	up	34006.3	36680.9	23767.4	29770.6	23448.7	9239	12274	15168.6	6681.48	12837	29534.8	11240	GO:0071280;; GO:0005737;; GO:0005829;; GO:0071294;; GO:0036018;; GO:0006878;; GO:0036016;; GO:0009617;; GO:0005634;; GO:0006882;; GO:0071276;; GO:0008144;; GO:0060333;; GO:0035690;; GO:0008270;; GO:0010038;; GO:0045926;; GO:0048471;; GO:0046872;; GO:0007263;; GO:0010273	biological_process;;cellular_component;;cellular_component;;biological_process;;biological_process;;biological_process;;biological_process;;biological_process;;cellular_component;;biological_process;;biological_process;;molecular_function;;biological_process;;biological_process;;molecular_function;;biological_process;;biological_process;;cellular_component;;molecular_function;;biological_process;…	K14739	MT1_2	hsa04978	Mineral absorption
ENSG00000125378	BMP4	bone morphogenetic protein 4 [Source:HGNC Symbol;Acc:HGNC:1071]	0.377958	-1.4037	0.000618894	0.0430001	yes	down	0.77	1.02	1.62	0.8	1.68	1.7	2.99	3.16	2.83	4.26	1.178	2.988	GO:0000186;; GO:0005125;; GO:0005615;; GO:0042056;; GO:0009948;; GO:0070700;; GO:0039706;; GO:0005576;; GO:0005788;; GO:0003180;; GO:0002043	biological_process;;molecular_function;;cellular_component;;molecular_function;;biological_process;;molecular_function;;molecular_function;;cellular_component;;cellular_component;;biological_process;;biological_process	K04662	BMP4	hsa04350;; hsa04550;; hsa05200;; hsa05217;; hsa05418;; hsa04390;; hsa04919;; hsa04060	TGF-beta signaling pathway;;Signaling pathways regulating pluripotency of stem cells;;Pathways in cancer;;Basal cell carcinoma;;Fluid shear stress and atherosclerosis;;Hippo signaling pathway;;Thyroid hormone signaling pathway;;Cytokine-cytokine receptor interaction
ENSG00000125538	IL1B	interleukin 1 beta [Source:HGNC Symbol;Acc:HGNC:5992]	10.6845	3.41744	0.000208659	0.0197165	yes	up	20.44	15.83	9.75	3.46	36.52	2.61	0.78	0.88	0.19	4.25	17.2	1.742	GO:0000187;; GO:0005178;; GO:0005125;; GO:0005149;; GO:0005615;; GO:0005829;; GO:0006915;; GO:0048143;; GO:0005576;; GO:0019904;; GO:0007267;; GO:0070062	biological_process;;molecular_function;;molecular_function;;molecular_function;;cellular_component;;cellular_component;;biological_process;;biological_process;;cellular_component;;molecular_function;;biological_process;;cellular_component	K04519	IL1B	hsa04659;; hsa05132;; hsa05131;; hsa05130;; hsa05135;; hsa05134;; hsa05133;; hsa05332;; hsa05418;; hsa04380;; hsa04940;; hsa04064;; hsa04060;; hsa05417;; hsa01523;; hsa05142;; hsa05143;; hsa05140;; hsa05146;; hsa05020;; hsa05144;; hsa05022;; hsa05164;; hsa05168;; hsa04217;; hsa05163;; hsa04625;; hsa05321;; hsa04620;; hsa04621;; hsa04623;; hsa04750;; hsa04657;; hsa04640;; hsa04010;; hsa04668;; hsa…	Th17 cell differentiation;;Salmonella infection;;Shigellosis;;Pathogenic Escherichia coli infection;;Yersinia infection;;Legionellosis;;Pertussis;;Graft-versus-host disease;;Fluid shear stress and atherosclerosis;;Osteoclast differentiation;;Type I diabetes mellitus;;NF-kappa B signaling pathway;;Cytokine-cytokine receptor interaction;;Lipid and atherosclerosis;;Antifolate resistance;;Chagas dise…
ENSG00000126353	CCR7	C-C motif chemokine receptor 7 [Source:HGNC Symbol;Acc:HGNC:1608]	4.20863	2.07335	4.66799e-07	0.000137839	yes	up	2.3	3.44	2.03	6.77	2.56	0.59	1.31	0.63	0.8	0.85	3.42	0.836	GO:2000522;; GO:2000547;; GO:0001954;; GO:0035757(molecular_function:chemokine ;; GO:2000525;; GO:0009897;; GO:0019956;; GO:0019957;; GO:0035758(molecular_function:chemokine ;; GO:0005886;; GO:0032649;; GO:0050862;; GO:0002606;; GO:0038121;; GO:0005739;; GO:0060326;; GO:0001768;; GO:0032496;; GO:0051897;; GO:0016493;; GO:2000526;; GO:0004930;; GO:0090023;; GO:0045785;; GO:0030838;; GO:0050706;; G…	biological_process;;biological_process;;biological_process;;-;;biological_process;;cellular_component;;molecular_function;;molecular_function;;-;;cellular_component;;biological_process;;biological_process;;biological_process;;molecular_function;;cellular_component;;biological_process;;biological_process;;biological_process;;biological_process;;molecular_function;;biological_process;;molecular_fun…	K04182	CCR7, CD197	hsa04062;; hsa04060;; hsa04061	Chemokine signaling pathway;;Cytokine-cytokine receptor interaction;;Viral protein interaction with cytokine and cytokine receptor
ENSG00000127920	GNG11	G protein subunit gamma 11 [Source:HGNC Symbol;Acc:HGNC:4403]	2.22273	1.15233	3.01167e-05	0.00428643	yes	up	50.59	67.73	44.96	69.37	53.37	19.14	31.17	20.05	27.15	38.18	57.204	27.138	GO:0031680;; GO:0031681;; GO:0005834;; GO:0003924;; GO:0007165;; GO:0005886;; GO:0007186	cellular_component;;molecular_function;;cellular_component;;molecular_function;;biological_process;;cellular_component;;biological_process	K04546	GNG11	hsa04713;; hsa04727;; hsa04371;; hsa04728;; hsa05200;; hsa05170;; hsa05032;; hsa04723;; hsa04014;; hsa04725;; hsa04724;; hsa05034;; hsa04726;; hsa04926;; hsa04151;; hsa05167;; hsa04062;; hsa05163	Circadian entrainment;;GABAergic synapse;;Apelin signaling pathway;;Dopaminergic synapse;;Pathways in cancer;;Human immunodeficiency virus 1 infection;;Morphine addiction;;Retrograde endocannabinoid signaling;;Ras signaling pathway;;Cholinergic synapse;;Glutamatergic synapse;;Alcoholism;;Serotonergic synapse;;Relaxin signaling pathway;;PI3K-Akt signaling pathway;;Kaposi sarcoma-associated herpesv…
ENSG00000128165	ADM2	adrenomedullin 2 [Source:HGNC Symbol;Acc:HGNC:28898]	0.0997525	-3.3255	0.000137651	0.0141833	yes	down	2.1	0.7	0.27	0.48	0.14	19.69	4.84	5.45	8.93	1.33	0.738	8.048	GO:0005179;; GO:0007631;; GO:0006468;; GO:0007586;; GO:0045776;; GO:0045766;; GO:0007189;; GO:0044877;; GO:0005576;; GO:0001525;; GO:0007186;; GO:0010628	molecular_function;;biological_process;;biological_process;;biological_process;;biological_process;;biological_process;;biological_process;;molecular_function;;cellular_component;;biological_process;;biological_process;;biological_process	K25343	ADM2	hsa04080;; hsa04270	Neuroactive ligand-receptor interaction;;Vascular smooth muscle contraction
ENSG00000128342	LIF	LIF interleukin 6 family cytokine [Source:HGNC Symbol;Acc:HGNC:6596]	10.4664	3.38769	5.00265e-13	4.86611e-10	yes	up	161.85	52.4	136.15	195.45	41.86	13.69	8.9	22.13	6.83	3.93	117.542	11.096	GO:0048666;; GO:0005829;; GO:0005125;; GO:0033138;; GO:0019221;; GO:0048711;; GO:0005146;; GO:0072307;; GO:0033141;; GO:0007275;; GO:0048861;; GO:0048863;; GO:0008083;; GO:0005615;; GO:1903025;; GO:0042531;; GO:0045835;; GO:0048644;; GO:0060463;; GO:0008284;; GO:0008285;; GO:0060426;; GO:0060708;; GO:0060707;; GO:0043410;; GO:0045595;; GO:0006955;; GO:0046888;; GO:0046697;; GO:0007260;; GO:001982…	biological_process;;cellular_component;;molecular_function;;biological_process;;biological_process;;biological_process;;molecular_function;;biological_process;;biological_process;;biological_process;;biological_process;;biological_process;;molecular_function;;cellular_component;;biological_process;;biological_process;;biological_process;;biological_process;;biological_process;;biological_process;…	K05419	LIF	hsa04668;; hsa04550;; hsa04060;; hsa04630	TNF signaling pathway;;Signaling pathways regulating pluripotency of stem cells;;Cytokine-cytokine receptor interaction;;JAK-STAT signaling pathway
ENSG00000128510	CPA4	carboxypeptidase A4 [Source:HGNC Symbol;Acc:HGNC:15740]	0.136462	-2.87343	0.000135669	0.0141833	yes	down	4.86	9.84	22.27	3.95	2.3	46.54	50.43	93.37	34.93	6.08	8.644	46.27	GO:0006508;; GO:0004181;; GO:0008270;; GO:0016573;; GO:0005615	biological_process;;molecular_function;;molecular_function;;biological_process;;cellular_component	K08637	CPA4	------	------
ENSG00000128965	CHAC1	ChaC glutathione specific gamma-glutamylcyclotransferase 1 [Source:HGNC Symbol;Acc:HGNC:28680]	0.141935	-2.8167	1.81644e-06	0.000424246	yes	down	6.13	2.73	4.63	1.41	1.89	60.98	15.4	16.76	12.01	5.56	3.358	22.142	GO:0005737;; GO:0007219;; GO:0070059;; GO:0005829;; GO:0005802;; GO:0045746;; GO:0006750;; GO:0006986;; GO:0061928;; GO:0006751;; GO:0022008;; GO:0010955;; GO:0005112;; GO:0003839	cellular_component;;biological_process;;biological_process;;cellular_component;;cellular_component;;biological_process;;biological_process;;biological_process;;molecular_function;;biological_process;;biological_process;;biological_process;;molecular_function;;molecular_function	K07232	CHAC, chaC	hsa00480	Glutathione metabolism
ENSG00000130487	KLHDC7B	kelch domain containing 7B [Source:HGNC Symbol;Acc:HGNC:25145]	0.0453711	-4.46208	7.30419e-08	2.74505e-05	yes	down	0.28	0.51	0.56	0.28	0.08	16.53	7.21	4.85	8.57	0.52	0.342	7.536	GO:0005515	molecular_function	------	------	------	------
ENSG00000130762	ARHGEF16	Rho guanine nucleotide exchange factor 16 [Source:HGNC Symbol;Acc:HGNC:15515]	30.4429	4.92803	8.90602e-12	7.3635e-09	yes	up	1.59	0.79	0.42	4.71	1.48	0.3	0.02	0	0.12	0.07	1.798	0.102	GO:0005089;; GO:0051056;; GO:1903078;; GO:0030971;; GO:0005829;; GO:0035023;; GO:0090630;; GO:0017048;; GO:0043065;; GO:0030165;; GO:0045296;; GO:0060326;; GO:0007186	molecular_function;;biological_process;;biological_process;;molecular_function;;cellular_component;;biological_process;;biological_process;;molecular_function;;biological_process;;molecular_function;;molecular_function;;biological_process;;biological_process	K20688	ARHGEF16	------	------
ENSG00000131389	SLC6A6	solute carrier family 6 member 6 [Source:HGNC Symbol;Acc:HGNC:11052]	2.7849	1.47762	3.09852e-05	0.00430565	yes	up	36.57	26.46	58.89	58.62	80.91	8	14.92	18.42	15.41	39.96	52.29	19.342	GO:0006865;; GO:0005328;; GO:0016021;; GO:0006520;; GO:0015734;; GO:0005369;; GO:0005887;; GO:0005886;; GO:0015171	biological_process;;molecular_function:neurotransmitter;;cellular_component;;biological_process;;biological_process;;molecular_function:taurine;;cellular_component;;cellular_component;;molecular_function	K05039	SLC6A6, TAUT	------	------
ENSG00000132530	XAF1	XIAP associated factor 1 [Source:HGNC Symbol;Acc:HGNC:30932]	0.346967	-1.52713	0.000677815	0.0448334	yes	down	1.63	6.68	8.51	2.03	2.79	8.55	12.44	7.73	20.4	15.45	4.328	12.914	GO:0005829;; GO:0006915;; GO:0005739;; GO:0060337;; GO:0035456;; GO:0005634;; GO:0008270	cellular_component;;biological_process;;cellular_component;;biological_process;;biological_process;;cellular_component;;molecular_function	------	------	------	------
ENSG00000133169	BEX1	brain expressed X-linked 1 [Source:HGNC Symbol;Acc:HGNC:1036]	6.66752	2.73715	8.84882e-18	2.09034e-14	yes	up	499.49	376.93	437.05	325.34	361.51	39.67	66.46	93.19	36.29	68.74	400.064	60.87	GO:0005737;; GO:0051091;; GO:0005667;; GO:0007399;; GO:0005634;; GO:0030154;; GO:0045944;; GO:0001102	cellular_component;;biological_process;;cellular_component;;biological_process;;cellular_component;;biological_process;;biological_process;;molecular_function	------	------	------	------
ENSG00000134333	LDHA	lactate dehydrogenase A [Source:HGNC Symbol;Acc:HGNC:6535]	3.04652	1.60716	8.59348e-10	5.88377e-07	yes	up	870.01	633.63	934.47	1915.24	653.22	339.9	263.7	303.13	483.77	336.26	1001.31	345.352	GO:0070062;; GO:0005829;; GO:0016020;; GO:0005634;; GO:0045296;; GO:0021762;; GO:0004459;; GO:0006090;; GO:0006096	cellular_component;;cellular_component;;cellular_component;;cellular_component;;molecular_function;;biological_process;;molecular_function;;biological_process;;biological_process	K00016	LDH, ldh	hsa00010;; hsa00620;; hsa05230;; hsa04066;; hsa00640;; hsa00270;; hsa04922	Glycolysis / Gluconeogenesis;;Pyruvate metabolism;;Central carbon metabolism in cancer;;HIF-1 signaling pathway;;Propanoate metabolism;;Cysteine and methionine metabolism;;Glucagon signaling pathway
ENSG00000134955	SLC37A2	solute carrier family 37 member 2 [Source:HGNC Symbol;Acc:HGNC:20644]	10.9353	3.45091	2.61245e-20	8.6399e-17	yes	up	10.71	4.3	8.89	4.35	4.63	0.66	0.62	0.54	0.47	1	6.576	0.658	GO:0070062;; GO:0035435;; GO:0005789;; GO:0061513;; GO:0030176;; GO:0008643;; GO:0015760	cellular_component;;biological_process;;cellular_component;;molecular_function:glucose 6-phosphate;;cellular_component;;biological_process;;biological_process	K13783	SLC37A1_2	------	------
ENSG00000135069	PSAT1	phosphoserine aminotransferase 1 [Source:HGNC Symbol;Acc:HGNC:19129]	0.241585	-2.0494	1.20886e-05	0.00206079	yes	down	19.72	6.98	7.02	17.08	6.05	106.39	24.09	28.54	51.58	27.11	11.37	47.542	GO:0004648;; GO:0008615;; GO:0006564;; GO:0005829;; GO:0070062	molecular_function:O-phospho-L-serine;;biological_process;;biological_process;;cellular_component;;cellular_component	K00831	serC, PSAT1	hsa00750;; hsa00260;; hsa00270;; hsa01240	Vitamin B6 metabolism;;Glycine, serine and threonine metabolism;;Cysteine and methionine metabolism;;Biosynthesis of cofactors
ENSG00000136010	ALDH1L2	aldehyde dehydrogenase 1 family member L2 [Source:HGNC Symbol;Acc:HGNC:26777]	0.395185	-1.3394	2.78986e-05	0.00411903	yes	down	1.19	0.51	1.12	1.85	0.89	3.38	1.76	1.7	4.94	3.26	1.112	3.008	GO:0004029(molecular_function:aldehyde dehydrogenase ;; GO:0016155;; GO:0009258;; GO:0006730;; GO:0005739;; GO:0016742;; GO:0009058;; GO:0005759;; GO:0046655;; GO:0005634;; GO:0070062	-;;molecular_function;;biological_process;;biological_process;;cellular_component;;molecular_function;;biological_process;;cellular_component;;biological_process;;cellular_component;;cellular_component	K00289	ALDH1L	hsa00670	One carbon pool by folate
ENSG00000136379	ABHD17C	abhydrolase domain containing 17C, depalmitoylase [Source:HGNC Symbol;Acc:HGNC:26925]	2.92745	1.54965	2.72733e-07	8.84297e-05	yes	up	5.22	7.92	11.22	17.85	11.36	2.2	3.51	3.17	3.73	5.89	10.714	3.7	GO:0098978;; GO:0018345;; GO:0043197;; GO:1905668;; GO:0045211;; GO:1902817;; GO:0002084;; GO:0099175;; GO:0014069;; GO:0008474(molecular_function:palmitoyl-;; GO:0030054;; GO:0055038	cellular_component;;biological_process;;cellular_component;;biological_process;;cellular_component;;biological_process;;biological_process;;biological_process;;cellular_component;;-;;cellular_component;;cellular_component	K01076	ABHD17	------	------
ENSG00000136689	IL1RN	interleukin 1 receptor antagonist [Source:HGNC Symbol;Acc:HGNC:6000]	60.4685	5.91811	1.69706e-07	5.72706e-05	yes	up	7.58	0.37	2.62	10.05	0.2	0.04	0.18	0.12	0.13	0	4.164	0.094	GO:0034115;; GO:0005125;; GO:0071222;; GO:0005149;; GO:0005886;; GO:0051384;; GO:0070498;; GO:0030073;; GO:0005737;; GO:0070062;; GO:2000660;; GO:0019221;; GO:0043123;; GO:0005152;; GO:0005151;; GO:0005150;; GO:0030593;; GO:0006629;; GO:0006953;; GO:0046330;; GO:0006954;; GO:0006955;; GO:0005615;; GO:0045353;; GO:0045352;; GO:0032755	biological_process;;molecular_function;;biological_process;;molecular_function;;cellular_component;;biological_process;;biological_process;;biological_process;;cellular_component;;cellular_component;;biological_process;;biological_process;;biological_process;;molecular_function;;molecular_function;;molecular_function;;biological_process;;biological_process;;biological_process;;biological_process;…	K05481	IL1RN, IL1F3	hsa04060	Cytokine-cytokine receptor interaction
ENSG00000136810	TXN	thioredoxin [Source:HGNC Symbol;Acc:HGNC:12435]	2.16248	1.11268	4.09621e-07	0.000123155	yes	up	494.73	822.42	810.7	1093.71	861.62	330.18	298.71	398.38	524.12	379.82	816.636	386.242	GO:0000122;; GO:0005829;; GO:0046826;; GO:0045454;; GO:0005634;; GO:0015035;; GO:0006662;; GO:0015037	biological_process;;cellular_component;;biological_process;;biological_process;;cellular_component;;molecular_function;;biological_process;;molecular_function	K03671	TXN, trxA	hsa05418;; hsa05132;; hsa04621;; hsa05012	Fluid shear stress and atherosclerosis;;Salmonella infection;;NOD-like receptor signaling pathway;;Parkinson disease
ENSG00000136859	ANGPTL2	angiopoietin like 2 [Source:HGNC Symbol;Acc:HGNC:490]	2.13178	1.09206	7.529e-06	0.00138333	yes	up	42.65	19.93	45.06	54.71	28.4	18.78	10.2	18.99	23.06	19.67	38.15	18.14	GO:0005615;; GO:0005102;; GO:0062023;; GO:0007275;; GO:0070062	cellular_component;;molecular_function;;cellular_component;;biological_process;;cellular_component	K25359	ANGPTL2	------	------
ENSG00000137309	HMGA1	high mobility group AT-hook 1 [Source:HGNC Symbol;Acc:HGNC:5010]	2.23101	1.1577	0.000416413	0.0332647	yes	up	1478.91	1142.97	1784.36	1839.15	719.38	731.2	398.44	1035.36	577.91	470.24	1392.95	642.63	GO:0031936;; GO:0051169;; GO:0019899;; GO:0001158;; GO:0090575;; GO:0003677;; GO:0005925;; GO:0030527;; GO:0075713;; GO:0005634;; GO:0005654;; GO:0003713;; GO:0035986;; GO:0065003;; GO:0006268;; GO:0000981;; GO:0008285;; GO:0006284;; GO:0008134;; GO:0030374;; GO:0003906(molecular_function:DNA-;; GO:0046965;; GO:0045892;; GO:0045893;; GO:0003680;; GO:0090402;; GO:0051575;; GO:0035985;; GO:0006337;…	biological_process;;biological_process;;molecular_function;;molecular_function;;cellular_component;;molecular_function;;cellular_component;;molecular_function;;biological_process;;cellular_component;;cellular_component;;molecular_function;;biological_process;;biological_process;;biological_process;;molecular_function;;biological_process;;biological_process;;molecular_function;;molecular_function;…	K09282	HMGA1	------	------
ENSG00000137331	IER3	immediate early response 3 [Source:HGNC Symbol;Acc:HGNC:5392]	3.3195	1.73097	1.55879e-07	5.48427e-05	yes	up	486.33	222.16	286.87	409.15	259.61	113.83	89.12	152.61	61.45	80	332.824	99.402	GO:0009653;; GO:0005829;; GO:0006915;; GO:0005634;; GO:0043066;; GO:2001020;; GO:0014066;; GO:0016021	biological_process;;cellular_component;;biological_process;;cellular_component;;biological_process;;biological_process;;biological_process;;cellular_component	------	------	------	------
ENSG00000137496	IL18BP	interleukin 18 binding protein [Source:HGNC Symbol;Acc:HGNC:5987]	0.269491	-1.89169	2.35562e-05	0.00360672	yes	down	0.95	4.2	4.37	0.6	4.41	17.35	20.48	11.38	10.01	8.27	2.906	13.498	GO:0042088;; GO:0070062;; GO:0071345;; GO:0005615;; GO:0048019;; GO:0035655;; GO:0042007;; GO:0005576	biological_process;;cellular_component;;biological_process;;cellular_component;;molecular_function;;biological_process;;molecular_function;;cellular_component	K25565	IL18BP	------	------
ENSG00000137573	SULF1	sulfatase 1 [Source:HGNC Symbol;Acc:HGNC:20391]	0.423445	-1.23975	0.000445734	0.034706	yes	down	34.86	35.02	48.99	109.52	86.6	130.96	104.1	81.4	295.65	174.2	62.998	157.262	GO:0005783;; GO:0030201;; GO:0005794;; GO:0005886;; GO:0060348;; GO:0030177;; GO:0005615;; GO:0060384;; GO:0040037;; GO:0003094;; GO:0001822;; GO:0008449;; GO:0005509;; GO:0060686;; GO:0014846;; GO:0004065;; GO:0005795;; GO:0030336;; GO:0048706;; GO:0032836;; GO:0009986;; GO:0006915;; GO:0002063;; GO:0048010;; GO:0030513;; GO:0040036;; GO:0051216;; GO:0035860;; GO:0010575;; GO:0045121;; GO:000553…	cellular_component;;biological_process;;cellular_component;;cellular_component;;biological_process;;biological_process;;cellular_component;;biological_process;;biological_process;;biological_process;;biological_process;;molecular_function;;molecular_function;;biological_process;;biological_process;;molecular_function;;cellular_component;;biological_process;;biological_process;;biological_process;…	K14607	SULF	------	------
ENSG00000138061	CYP1B1	cytochrome P450 family 1 subfamily B member 1 [Source:HGNC Symbol;Acc:HGNC:2597]	7.98779	2.9978	3.91938e-19	1.08018e-15	yes	up	67.2	46.74	120.89	166.19	40.73	6.12	8.77	13.27	13.88	12.17	88.35	10.842	GO:0101020;; GO:0061304;; GO:0004497;; GO:0070330;; GO:0008202;; GO:0008285;; GO:0005789;; GO:0006805;; GO:0008210;; GO:0005739;; GO:0042572;; GO:0001525;; GO:0042574;; GO:0006809;; GO:0043542;; GO:0045766;; GO:0043065;; GO:0033629;; GO:0048514;; GO:0097267;; GO:0046466;; GO:0005506;; GO:0019373;; GO:0071603;; GO:0030336;; GO:0016125;; GO:0046427;; GO:0020037;; GO:0007601;; GO:0070301;; GO:000672…	molecular_function;;biological_process;;molecular_function;;molecular_function;;biological_process;;biological_process;;cellular_component;;biological_process;;biological_process;;cellular_component;;biological_process;;biological_process;;biological_process;;biological_process;;biological_process;;biological_process;;biological_process;;biological_process;;biological_process;;biological_process;…	K07410	CYP1B1	hsa00980;; hsa05208;; hsa05204;; hsa05207;; hsa05206;; hsa00140;; hsa04913;; hsa00380	Metabolism of xenobiotics by cytochrome P450;;Chemical carcinogenesis - reactive oxygen species;;Chemical carcinogenesis - DNA adducts;;Chemical carcinogenesis - receptor activation;;MicroRNAs in cancer;;Steroid hormone biosynthesis;;Ovarian steroidogenesis;;Tryptophan metabolism
ENSG00000138316	ADAMTS14	ADAM metallopeptidase with thrombospondin type 1 motif 14 [Source:HGNC Symbol;Acc:HGNC:14899]	7.07882	2.82351	3.19754e-09	1.82326e-06	yes	up	8.44	1.64	8.15	5.1	1.7	1.13	0.44	0.9	0.38	0.7	5.006	0.71	GO:0030199;; GO:0046872;; GO:0004222;; GO:0030574;; GO:0005576	biological_process;;molecular_function;;molecular_function;;biological_process;;cellular_component	K08628	ADAMTS14	------	------
ENSG00000138395	CDK15	cyclin dependent kinase 15 [Source:HGNC Symbol;Acc:HGNC:14434]	2.07003	1.04965	0.000184487	0.0179707	yes	up	3.58	3.7	7.87	6.13	6.97	1.29	2.02	2.13	2.63	4.58	5.65	2.53	GO:0005737;; GO:0006468;; GO:0030332;; GO:0005829;; GO:0004674;; GO:0004693;; GO:0046872;; GO:0005634;; GO:0005524	cellular_component;;biological_process;;molecular_function;;cellular_component;;molecular_function;;molecular_function;;molecular_function;;cellular_component;;molecular_function	K15594	CDK15, PFTK2	------	------
ENSG00000138678	GPAT3	glycerol-3-phosphate acyltransferase 3 [Source:HGNC Symbol;Acc:HGNC:28157]	2.21477	1.14715	0.000591357	0.0416114	yes	up	1.55	1.51	1.84	4.01	1.83	0.77	1.1	0.73	1.95	0.83	2.148	1.076	GO:0006654;; GO:0005783;; GO:0004366;; GO:0102420;; GO:0016021;; GO:0016024;; GO:0003841;; GO:0019432;; GO:0032006;; GO:0005789	biological_process;;cellular_component;;molecular_function;;molecular_function:sn-1-glycerol-3-phosphate C16;;cellular_component;;biological_process;;molecular_function;;biological_process;;biological_process;;cellular_component	K13506	GPAT3_4, AGPAT9, AGPAT6	hsa00561;; hsa00564	Glycerolipid metabolism;;Glycerophospholipid metabolism
ENSG00000138685	FGF2	fibroblast growth factor 2 [Source:HGNC Symbol;Acc:HGNC:3676]	2.12592	1.08809	0.000753045	0.0480786	yes	up	4.88	3.03	4.11	10.37	3.25	2.23	1.99	2.59	4.66	2.12	5.128	2.718	GO:0000187;; GO:0042056;; GO:0009887;; GO:0005125;; GO:0008083;; GO:0005634;; GO:0005576;; GO:0001658;; GO:0005104;; GO:0002042;; GO:0005615	biological_process;;molecular_function;;biological_process;;molecular_function;;molecular_function;;cellular_component;;cellular_component;;biological_process;;molecular_function;;biological_process;;cellular_component	K18497	FGF2	hsa04550;; hsa04014;; hsa05205;; hsa01521;; hsa04020;; hsa05200;; hsa05226;; hsa04015;; hsa05224;; hsa04010;; hsa04151;; hsa05167;; hsa05207;; hsa05218;; hsa04810	Signaling pathways regulating pluripotency of stem cells;;Ras signaling pathway;;Proteoglycans in cancer;;EGFR tyrosine kinase inhibitor resistance;;Calcium signaling pathway;;Pathways in cancer;;Gastric cancer;;Rap1 signaling pathway;;Breast cancer;;MAPK signaling pathway;;PI3K-Akt signaling pathway;;Kaposi sarcoma-associated herpesvirus infection;;Chemical carcinogenesis - receptor activation;;…
ENSG00000139269	INHBE	inhibin subunit beta E [Source:HGNC Symbol;Acc:HGNC:24029]	0.0588398	-4.08706	7.7237e-06	0.00138825	yes	down	0.02	0.02	0	0.06	0.25	1.33	1.2	0.26	0.35	0.08	0.07	0.644	GO:0005179;; GO:0005125;; GO:0008083;; GO:0060395;; GO:0005160;; GO:0048468;; GO:0062023;; GO:0005615;; GO:0010862;; GO:0042981;; GO:0043408	molecular_function;;molecular_function;;molecular_function;;biological_process;;molecular_function;;biological_process;;cellular_component;;cellular_component;;biological_process;;biological_process;;biological_process	K22689	INHBE	hsa04350;; hsa04550;; hsa04060	TGF-beta signaling pathway;;Signaling pathways regulating pluripotency of stem cells;;Cytokine-cytokine receptor interaction
ENSG00000139364	TMEM132B	transmembrane protein 132B [Source:HGNC Symbol;Acc:HGNC:29397]	3.28907	1.71768	0.000188713	0.0182488	yes	up	0.41	1.05	1.52	1.54	0.66	0.12	0.42	0.53	0.42	0.14	1.036	0.326	GO:0016020	cellular_component	------	------	------	------
ENSG00000140044	JDP2	Jun dimerization protein 2 [Source:HGNC Symbol;Acc:HGNC:17546]	0.43041	-1.21622	0.000100996	0.011361	yes	down	25.31	25.7	17.54	22.51	43.73	105.38	59.49	42.38	73.65	56.39	26.958	67.458	GO:0001227;; GO:0046982;; GO:0000122;; GO:0005634;; GO:0003714;; GO:0031065;; GO:0045599;; GO:0000978;; GO:0003682;; GO:0000981	molecular_function;;molecular_function;;biological_process;;cellular_component;;molecular_function;;biological_process;;biological_process;;molecular_function;;molecular_function;;molecular_function	K09033	JDP2	------	------
ENSG00000140105	WARS1	tryptophanyl-tRNA synthetase 1 [Source:HGNC Symbol;Acc:HGNC:12729]	0.37832	-1.40232	9.33755e-05	0.0105757	yes	down	142.93	205.69	207.26	143.77	144.15	601.35	446.09	387.77	475.76	234.73	168.76	429.14	GO:0006436;; GO:0008285;; GO:0010628;; GO:0001525;; GO:0005737;; GO:0004830;; GO:0070062;; GO:0005634;; GO:0045765;; GO:0005524;; GO:0042803;; GO:0019210;; GO:0006469;; GO:0031334;; GO:0019901;; GO:0010835;; GO:0019904;; GO:0032991;; GO:0005829;; GO:0006418;; GO:0001933;; GO:0006412	biological_process;;biological_process;;biological_process;;biological_process;;cellular_component;;molecular_function;;cellular_component;;cellular_component;;biological_process;;molecular_function;;molecular_function;;molecular_function;;biological_process;;biological_process;;molecular_function;;biological_process;;molecular_function;;cellular_component;;cellular_component;;biological_process;…	K01867	WARS, trpS	hsa00970	Aminoacyl-tRNA biosynthesis
ENSG00000140465	CYP1A1	cytochrome P450 family 1 subfamily A member 1 [Source:HGNC Symbol;Acc:HGNC:2595]	275.177	8.10421	1.33245e-14	1.69488e-11	yes	up	30.65	8.13	7.91	168.32	4.52	0.18	0.12	0.07	0.35	0.06	43.906	0.156	GO:0101020;; GO:0101021;; GO:0004497;; GO:0048565;; GO:0042359;; GO:0009812;; GO:0006631;; GO:0019899;; GO:0005789;; GO:0008210;; GO:0046677;; GO:0009692;; GO:0010041(biological_process:response to iron;; GO:0060137;; GO:0055093;; GO:0032496;; GO:0016491;; GO:0001666;; GO:0032094;; GO:0020037;; GO:0050665;; GO:0035902;; GO:0030544;; GO:0009804;; GO:0016829;; GO:0017144;; GO:0009611;; GO:0009635;;…	molecular_function;;molecular_function;;molecular_function;;biological_process;;biological_process;;biological_process;;biological_process;;molecular_function;;cellular_component;;biological_process;;biological_process;;biological_process;;-;;biological_process;;biological_process;;biological_process;;molecular_function;;biological_process;;biological_process;;molecular_function;;biological_proce…	K07408	CYP1A1	hsa00980;; hsa05208;; hsa05204;; hsa05207;; hsa00140;; hsa04913;; hsa00830;; hsa00380;; hsa05417	Metabolism of xenobiotics by cytochrome P450;;Chemical carcinogenesis - reactive oxygen species;;Chemical carcinogenesis - DNA adducts;;Chemical carcinogenesis - receptor activation;;Steroid hormone biosynthesis;;Ovarian steroidogenesis;;Retinol metabolism;;Tryptophan metabolism;;Lipid and atherosclerosis
ENSG00000140526	ABHD2	abhydrolase domain containing 2, acylglycerol lipase [Source:HGNC Symbol;Acc:HGNC:18717]	2.53798	1.34368	3.20447e-07	0.000101902	yes	up	11	5.46	20.56	16.76	15.68	4.48	3.27	5.99	7.81	7.04	13.892	5.718	GO:0030336;; GO:0044255;; GO:0034338;; GO:0007340;; GO:0036126;; GO:0048240;; GO:0016021;; GO:0009611;; GO:0003707;; GO:0097524;; GO:0001669;; GO:0043401;; GO:0032570;; GO:0046464;; GO:0051793;; GO:0016298;; GO:0042562;; GO:0051792;; GO:0047372	biological_process;;biological_process;;molecular_function;;biological_process;;cellular_component;;biological_process;;cellular_component;;biological_process;;molecular_function;;cellular_component;;cellular_component;;biological_process;;biological_process;;biological_process;;biological_process;;molecular_function;;molecular_function;;biological_process;;molecular_function	K13697	ABHD2	------	------
ENSG00000141469	SLC14A1	solute carrier family 14 member 1 (Kidd blood group) [Source:HGNC Symbol;Acc:HGNC:10918]	4.8034	2.26406	7.18908e-05	0.00837173	yes	up	0.94	2.48	0.83	3.53	1.31	0.77	0.38	0.95	0.62	0.05	1.818	0.554	GO:0015840;; GO:0043231;; GO:0055085;; GO:0005730;; GO:0071918;; GO:0016323;; GO:0015265;; GO:0005887;; GO:0005886;; GO:0005372	biological_process;;cellular_component;;biological_process;;cellular_component;;biological_process;;cellular_component;;molecular_function;;cellular_component;;cellular_component;;molecular_function	K08716	SLC14A	------	------
ENSG00000141574	SECTM1	secreted and transmembrane 1 [Source:HGNC Symbol;Acc:HGNC:10707]	3.67796	1.8789	1.48104e-09	9.41944e-07	yes	up	448.59	471.41	497.84	458.36	514.25	129.2	268.05	108.08	96.93	123.55	478.09	145.162	GO:0005794;; GO:0005125;; GO:0005615;; GO:0007498;; GO:0070062;; GO:0016021;; GO:0005886;; GO:0006955;; GO:0043123	cellular_component;;molecular_function;;cellular_component;;biological_process;;cellular_component;;cellular_component;;cellular_component;;biological_process;;biological_process	------	------	------	------
ENSG00000143320	CRABP2	cellular retinoic acid binding protein 2 [Source:HGNC Symbol;Acc:HGNC:2339]	0.335781	-1.57441	0.000224248	0.0208324	yes	down	13.93	27.47	22.8	15.81	9.3	63.28	86.57	27.23	48.22	46.73	17.862	54.406	GO:0005783;; GO:0048672;; GO:0070062;; GO:0005829;; GO:0006355;; GO:0002138;; GO:0019841;; GO:0005654;; GO:0035115;; GO:0007165;; GO:0001972;; GO:0008544;; GO:0048385;; GO:0005501;; GO:0016918	cellular_component;;biological_process;;cellular_component;;cellular_component;;biological_process;;biological_process;;molecular_function;;cellular_component;;biological_process;;biological_process;;molecular_function;;biological_process;;biological_process;;molecular_function;;molecular_function	K17289	CRABP2	------	------
ENSG00000144136	SLC20A1	solute carrier family 20 member 1 [Source:HGNC Symbol;Acc:HGNC:10946]	2.55752	1.35474	3.24453e-05	0.00439754	yes	up	36.3	26.27	86.04	98.87	64.37	24.04	13.87	32.26	16.32	35.59	62.37	24.416	GO:0038023;; GO:0015319;; GO:0006811;; GO:0016020;; GO:0005315;; GO:0005436;; GO:0005316;; GO:0006796;; GO:0005887;; GO:0031214;; GO:0005886;; GO:0035435;; GO:0043123	molecular_function;;molecular_function:sodium;;biological_process;;cellular_component;;molecular_function;;molecular_function:sodium;;molecular_function:high-affinity inorganic phosphate;;biological_process;;cellular_component;;biological_process;;cellular_component;;biological_process;;biological_process	K14640	SLC20A, PIT	------	------
ENSG00000144596	GRIP2	glutamate receptor interacting protein 2 [Source:HGNC Symbol;Acc:HGNC:23841]	0.306666	-1.70526	0.000648578	0.0437751	yes	down	0.2	0.75	0.47	0.74	0.46	1.06	2.74	0.74	2.7	1.22	0.524	1.692	GO:0007219;; GO:0030159;; GO:0045777;; GO:0005829;; GO:0099003;; GO:0014824;; GO:0030425;; GO:0098887;; GO:0045211;; GO:0014069;; GO:0005886;; GO:0098978	biological_process;;molecular_function;;biological_process;;cellular_component;;biological_process;;biological_process;;cellular_component;;biological_process;;cellular_component;;cellular_component;;cellular_component;;cellular_component	K20251	GRIP	------	------
ENSG00000145506	NKD2	NKD inhibitor of WNT signaling pathway 2 [Source:HGNC Symbol;Acc:HGNC:17046]	65.6961	6.03774	8.98987e-07	0.000232276	yes	up	0.74	2.08	0.04	1.73	0.24	0.03	0.08	0	0	0	0.966	0.022	GO:0032036;; GO:0090090;; GO:0031625;; GO:0032436;; GO:0016328;; GO:0051117;; GO:0006887;; GO:0071944;; GO:0019838;; GO:0048210;; GO:0070382;; GO:0016323;; GO:0016055;; GO:0005509;; GO:0005886;; GO:0031410;; GO:1903078;; GO:0010954;; GO:0072659;; GO:0030178;; GO:0005737	molecular_function;;biological_process;;molecular_function;;biological_process;;cellular_component;;molecular_function;;biological_process;;cellular_component;;molecular_function;;biological_process;;cellular_component;;cellular_component;;biological_process;;molecular_function;;cellular_component;;cellular_component;;biological_process;;biological_process;;biological_process;;biological_process;…	K03213	NKD	hsa04310;; hsa04390	Wnt signaling pathway;;Hippo signaling pathway
ENSG00000146250	PRSS35	serine protease 35 [Source:HGNC Symbol;Acc:HGNC:21387]	0.265642	-1.91244	5.59774e-05	0.00685661	yes	down	0.98	0.27	0.36	0.75	0.58	2.06	2.22	0.83	5.3	1.37	0.588	2.356	GO:0005576	cellular_component	------	------	------	------
ENSG00000148426	PROSER2	proline and serine rich 2 [Source:HGNC Symbol;Acc:HGNC:23728]	4.19603	2.06902	8.8433e-07	0.000232116	yes	up	4.89	2.26	3.34	8.52	1.55	1.08	1.06	0.38	1.3	1.8	4.112	1.124	GO:0005515	molecular_function	------	------	------	------
ENSG00000148737	TCF7L2	transcription factor 7 like 2 [Source:HGNC Symbol;Acc:HGNC:11641]	0.478956	-1.06203	0.000149583	0.0151125	yes	down	5.55	2.66	5.12	5.83	5.79	10.97	4.91	7.16	17.76	45.76	4.99	17.312	GO:0032024;; GO:2001237;; GO:0019901;; GO:0031016;; GO:0042593;; GO:0045444;; GO:0051897;; GO:1904837;; GO:0010909;; GO:0043565;; GO:0032092;; GO:0000122;; GO:0006355;; GO:0001568;; GO:0005654;; GO:0070369;; GO:0045944;; GO:0000981;; GO:0090090;; GO:0048660;; GO:0008134;; GO:0035257;; GO:0016605;; GO:0008013;; GO:0048625;; GO:0007050;; GO:0060070;; GO:0000790;; GO:0045892;; GO:0001103;; GO:004357…	biological_process;;biological_process;;molecular_function;;biological_process;;biological_process;;biological_process;;biological_process;;biological_process;;biological_process;;molecular_function;;biological_process;;biological_process;;biological_process;;biological_process;;cellular_component;;cellular_component;;biological_process;;molecular_function;;biological_process;;biological_process;…	K04491	TCF7L2	hsa04390;; hsa05132;; hsa05167;; hsa05213;; hsa05210;; hsa05216;; hsa05200;; hsa05217;; hsa05226;; hsa05225;; hsa04520;; hsa04916;; hsa05221;; hsa04934;; hsa05165;; hsa04936;; hsa05215;; hsa04310;; hsa05412;; hsa05224	Hippo signaling pathway;;Salmonella infection;;Kaposi sarcoma-associated herpesvirus infection;;Endometrial cancer;;Colorectal cancer;;Thyroid cancer;;Pathways in cancer;;Basal cell carcinoma;;Gastric cancer;;Hepatocellular carcinoma;;Adherens junction;;Melanogenesis;;Acute myeloid leukemia;;Cushing syndrome;;Human papillomavirus infection;;Alcoholic liver disease;;Prostate cancer;;Wnt signaling …
ENSG00000148841	ITPRIP	inositol 1,4,5-trisphosphate receptor interacting protein [Source:HGNC Symbol;Acc:HGNC:29370]	2.2933	1.19742	3.74316e-06	0.000814432	yes	up	25.25	9.72	28.1	28.39	15.49	9.65	7.67	13.31	10.12	12.07	21.39	10.564	GO:0004860;; GO:1902042;; GO:0016020;; GO:0005886	molecular_function;;biological_process;;cellular_component;;cellular_component	------	------	------	------
ENSG00000149798	CDC42EP2	CDC42 effector protein 2 [Source:HGNC Symbol;Acc:HGNC:16263]	2.44788	1.29153	2.23535e-06	0.000499509	yes	up	43.98	27.59	59.83	60.22	25.67	17.71	15.37	22.05	20.82	12.79	43.458	17.748	GO:0005737;; GO:0007015;; GO:0016020;; GO:0030838;; GO:0031334;; GO:0005829;; GO:0071346;; GO:0005096;; GO:0045335;; GO:0030036;; GO:0017049;; GO:0031274;; GO:0001515;; GO:0008360;; GO:0012505;; GO:0005886;; GO:0007266;; GO:0015630	cellular_component;;biological_process;;cellular_component;;biological_process;;biological_process;;cellular_component;;biological_process;;molecular_function;;cellular_component;;biological_process;;molecular_function;;biological_process;;molecular_function;;biological_process;;cellular_component;;cellular_component;;biological_process;;cellular_component	------	------	------	------
ENSG00000152580	IGSF10	immunoglobulin superfamily member 10 [Source:HGNC Symbol;Acc:HGNC:26384]	0.161027	-2.63462	0.00043372	0.0339905	yes	down	0.03	0.03	0.01	0.09	0.01	0.11	0.23	0.09	0.58	0.09	0.034	0.22	GO:2001222;; GO:0001503;; GO:0005576	biological_process;;biological_process;;cellular_component	------	------	------	------
ENSG00000153234	NR4A2	nuclear receptor subfamily 4 group A member 2 [Source:HGNC Symbol;Acc:HGNC:7981]	7.56026	2.91844	3.7334e-07	0.000116482	yes	up	4.94	0.63	2.14	10.31	0.98	0.42	0.82	0.53	0.78	0.84	3.8	0.678	GO:0045444;; GO:2001234;; GO:0001975;; GO:0042053;; GO:0007165;; GO:0009791;; GO:0043524;; GO:0008270;; GO:0003677;; GO:0042803;; GO:0001666;; GO:0021986;; GO:0004879;; GO:0005737;; GO:0043565;; GO:0071376;; GO:0000122;; GO:0005634;; GO:0043576;; GO:0005654;; GO:0043085;; GO:0006367;; GO:0021953;; GO:0021952;; GO:0016607;; GO:0035259;; GO:1904948;; GO:0008013;; GO:0042416;; GO:0046965;; GO:003459…	biological_process;;biological_process;;biological_process;;biological_process;;biological_process;;biological_process;;biological_process;;molecular_function;;molecular_function;;molecular_function;;biological_process;;biological_process;;molecular_function;;cellular_component;;molecular_function;;biological_process;;biological_process;;cellular_component;;biological_process;;cellular_component;…	K08558	NR4A2, NURR1	hsa04925;; hsa04928	Aldosterone synthesis and secretion;;Parathyroid hormone synthesis, secretion and action
ENSG00000154217	PITPNC1	phosphatidylinositol transfer protein cytoplasmic 1 [Source:HGNC Symbol;Acc:HGNC:21045]	2.5355	1.34227	4.17952e-05	0.00535756	yes	up	13.03	6.64	9.27	17.81	4.71	5.7	3.85	3.71	5.15	4.63	10.292	4.608	GO:0005737;; GO:0005829;; GO:0035091;; GO:0070300;; GO:0008526;; GO:0005654;; GO:0007165;; GO:1901611;; GO:0015914	cellular_component;;cellular_component;;molecular_function;;molecular_function;;molecular_function;;cellular_component;;biological_process;;molecular_function;;biological_process	------	------	------	------
ENSG00000157193	LRP8	LDL receptor related protein 8 [Source:HGNC Symbol;Acc:HGNC:6700]	2.57669	1.36552	9.11689e-05	0.010397	yes	up	5.55	2.9	6.28	8.64	3.56	1.52	1.38	4.19	1.85	1.92	5.386	2.172	GO:0038026;; GO:0038025;; GO:0019894;; GO:0030229;; GO:0019221;; GO:0042493;; GO:0032793;; GO:0030425;; GO:0050804;; GO:0005901;; GO:0038024;; GO:0007165;; GO:0042981;; GO:0021987;; GO:0045088;; GO:1900006;; GO:0016021;; GO:0016020;; GO:0001523;; GO:0005875;; GO:0005509;; GO:0061098;; GO:0006508;; GO:0043025;; GO:0008035;; GO:0006629;; GO:0061003;; GO:0071397;; GO:0021541;; GO:0014069;; GO:000588…	biological_process;;molecular_function;;molecular_function;;molecular_function;;biological_process;;biological_process;;biological_process;;cellular_component;;biological_process;;cellular_component;;molecular_function;;biological_process;;biological_process;;biological_process;;biological_process;;biological_process;;cellular_component;;cellular_component;;biological_process;;cellular_component;…	K20052	LRP8, APOER2	------	------
ENSG00000157227	MMP14	matrix metallopeptidase 14 [Source:HGNC Symbol;Acc:HGNC:7160]	2.15227	1.10586	5.67596e-05	0.0069013	yes	up	935.4	529.89	1724.94	959.71	851.97	453.02	344.89	634.77	449.71	559.31	1000.38	488.34	GO:0004175;; GO:0030324;; GO:0030307;; GO:0005886;; GO:0097094;; GO:0048754;; GO:0008584;; GO:0043627;; GO:0060322;; GO:0001501;; GO:0008270;; GO:0048701;; GO:0001525;; GO:0005925;; GO:0051895;; GO:1990834;; GO:0045111;; GO:0043615;; GO:0001541;; GO:0001666;; GO:0031410;; GO:0005634;; GO:0031638;; GO:0009612;; GO:0006979;; GO:0045746;; GO:1905523;; GO:0014070;; GO:0070006;; GO:0006508;; GO:002261…	molecular_function;;biological_process;;biological_process;;cellular_component;;biological_process;;biological_process;;biological_process;;biological_process;;biological_process;;biological_process;;molecular_function;;biological_process;;biological_process;;cellular_component;;biological_process;;biological_process;;cellular_component;;biological_process;;biological_process;;biological_process;…	K07763	MMP14	hsa04668;; hsa04912;; hsa04928	TNF signaling pathway;;GnRH signaling pathway;;Parathyroid hormone synthesis, secretion and action
ENSG00000158246	TENT5B	terminal nucleotidyltransferase 5B [Source:HGNC Symbol;Acc:HGNC:28273]	0.310828	-1.68581	0.000606038	0.0424637	yes	down	1.03	1.93	0.69	0.67	2.5	3.44	8.17	2.07	5.27	4.01	1.364	4.592	GO:1990817	molecular_function	K23033	TENT5A_B, FAM46A_B	------	------
ENSG00000158270	COLEC12	collectin subfamily member 12 [Source:HGNC Symbol;Acc:HGNC:16016]	2.35023	1.2328	3.05877e-05	0.00428643	yes	up	22.78	21.66	24.1	50.49	30.82	11.42	9.61	5.99	21.42	18.79	29.97	13.446	GO:0009756;; GO:0016021;; GO:0060355;; GO:0008329;; GO:0071360;; GO:0034138;; GO:0005044;; GO:0045087;; GO:0006898;; GO:0051260;; GO:0006910;; GO:0031012;; GO:0006952;; GO:0050776;; GO:0005615;; GO:0005581;; GO:0005886;; GO:0030666;; GO:0046872;; GO:0005534;; GO:0030169	biological_process;;cellular_component;;biological_process;;molecular_function;;biological_process;;biological_process;;molecular_function;;biological_process;;biological_process;;biological_process;;biological_process;;cellular_component;;biological_process;;biological_process;;cellular_component;;cellular_component;;cellular_component;;cellular_component;;molecular_function;;molecular_function;…	K10062	COLEC12	hsa04145	Phagosome
ENSG00000159167	STC1	stanniocalcin 1 [Source:HGNC Symbol;Acc:HGNC:11373]	3.83129	1.93783	0.000106906	0.0118645	yes	up	25.86	12.23	54.76	83.24	25.55	4.71	3.46	20.27	5.47	17.8	40.328	10.342	GO:0071385;; GO:0060348;; GO:0001503;; GO:0033280;; GO:0044070;; GO:0005737;; GO:0001886;; GO:0090280;; GO:0005634;; GO:0071456;; GO:0005179;; GO:0030336;; GO:1903403;; GO:0016324;; GO:0006874;; GO:0035988;; GO:0005615;; GO:0010596;; GO:0051926;; GO:0007566;; GO:0071320;; GO:0086004;; GO:0003421;; GO:0046697	biological_process;;biological_process;;biological_process;;biological_process;;biological_process;;cellular_component;;biological_process;;biological_process;;cellular_component;;biological_process;;molecular_function;;biological_process;;biological_process;;cellular_component;;biological_process;;biological_process;;cellular_component;;biological_process;;biological_process;;biological_process;…	------	------	------	------
ENSG00000159399	HK2	hexokinase 2 [Source:HGNC Symbol;Acc:HGNC:4923]	3.90905	1.96682	8.76438e-14	9.66186e-11	yes	up	8.06	5.34	10.51	15.09	13.65	2.39	1.53	3.87	2.86	2.91	10.53	2.712	GO:0007595;; GO:0008865;; GO:0005886;; GO:0004396;; GO:0019158;; GO:0061621;; GO:0035795;; GO:0046324;; GO:0001666;; GO:0006096;; GO:1990830;; GO:0016020;; GO:0004340;; GO:0045766;; GO:0016529;; GO:0005524;; GO:2000378;; GO:1904925;; GO:0072656;; GO:0001678;; GO:0072655;; GO:0002931;; GO:0008637;; GO:0005829;; GO:0005741;; GO:0005536	biological_process;;molecular_function;;cellular_component;;molecular_function;;molecular_function;;biological_process;;biological_process;;biological_process;;biological_process;;biological_process;;biological_process;;cellular_component;;molecular_function;;biological_process;;cellular_component;;molecular_function;;biological_process;;biological_process;;biological_process;;biological_process;…	K00844	HK	hsa00520;; hsa05131;; hsa04973;; hsa00010;; hsa01250;; hsa04910;; hsa05230;; hsa00052;; hsa00051;; hsa04066;; hsa00524;; hsa04930;; hsa00500	Amino sugar and nucleotide sugar metabolism;;Shigellosis;;Carbohydrate digestion and absorption;;Glycolysis / Gluconeogenesis;;Biosynthesis of nucleotide sugars;;Insulin signaling pathway;;Central carbon metabolism in cancer;;Galactose metabolism;;Fructose and mannose metabolism;;HIF-1 signaling pathway;;Neomycin, kanamycin and gentamicin biosynthesis;;Type II diabetes mellitus;;Starch and sucros…
ENSG00000160200	CBS	cystathionine beta-synthase [Source:HGNC Symbol;Acc:HGNC:1550]	0.456111	-1.13254	0.000466575	0.0357189	yes	down	16.18	20.82	16.16	18.54	13.9	54.13	44.04	26.48	46.25	23.21	17.12	38.822	GO:0019899;; GO:0030170;; GO:0005737;; GO:0006565;; GO:0050667;; GO:0019346;; GO:0019448;; GO:0005634;; GO:0070026;; GO:0070025;; GO:0046872;; GO:0042802;; GO:0042803;; GO:0020037;; GO:0004122;; GO:0004124;; GO:0031625;; GO:0043418;; GO:0006563;; GO:0050421(molecular_function:nitrite reductase ;; GO:0070814;; GO:0019825;; GO:0072341;; GO:1904047;; GO:0005829;; GO:0042262;; GO:0006535;; GO:0019344…	molecular_function;;molecular_function;;cellular_component;;biological_process;;biological_process;;biological_process;;biological_process;;cellular_component;;molecular_function;;molecular_function;;molecular_function;;molecular_function;;molecular_function;;molecular_function;;molecular_function;;molecular_function;;molecular_function;;biological_process;;biological_process;;-;;biological_proce…	K01697	CBS	hsa00260;; hsa00270	Glycine, serine and threonine metabolism;;Cysteine and methionine metabolism
ENSG00000161267	BDH1	3-hydroxybutyrate dehydrogenase 1 [Source:HGNC Symbol;Acc:HGNC:1027]	2.07521	1.05326	0.000785154	0.0499358	yes	up	7.49	5.61	6.76	9.07	6.89	3.33	4.33	1.44	6.1	3.95	7.164	3.83	GO:0005739;; GO:0005654;; GO:0003858;; GO:0005759;; GO:0099617;; GO:0046952;; GO:0046951	cellular_component;;cellular_component;;molecular_function;;cellular_component;;cellular_component;;biological_process;;biological_process	K00019	BDH1, bdhA	hsa00650	Butanoate metabolism
ENSG00000161544	CYGB	cytoglobin [Source:HGNC Symbol;Acc:HGNC:16505]	6.49462	2.69924	3.6705e-09	1.95792e-06	yes	up	40.4	14.6	16.06	17.52	7.36	4.52	4.06	3.24	3.01	1.72	19.188	3.31	GO:0050999;; GO:0016607;; GO:0005344;; GO:0019825;; GO:0043005;; GO:0020037;; GO:0047888;; GO:0005829;; GO:2000490;; GO:0032966;; GO:0015671;; GO:0006979;; GO:0004096;; GO:0019395;; GO:0005506;; GO:0001666;; GO:0043025;; GO:0004601;; GO:0010764	biological_process;;cellular_component;;molecular_function;;molecular_function;;cellular_component;;molecular_function;;molecular_function;;cellular_component;;biological_process;;biological_process;;biological_process;;biological_process;;molecular_function;;biological_process;;molecular_function;;biological_process;;cellular_component;;molecular_function;;biological_process	K21894	CYGB	------	------
ENSG00000162337	LRP5	LDL receptor related protein 5 [Source:HGNC Symbol;Acc:HGNC:6697]	3.21608	1.6853	2.23665e-05	0.00345657	yes	up	183.85	101.05	245.95	167.57	45.15	56.94	44.06	60.06	52.31	22.1	148.714	47.094	GO:0061304;; GO:0045840;; GO:0005783;; GO:0060349;; GO:0008217;; GO:0060042;; GO:0060612;; GO:0071901;; GO:1901998;; GO:1990851;; GO:0001702;; GO:0042813;; GO:0016021;; GO:0045600;; GO:0060444;; GO:0048539;; GO:0045669;; GO:0045668;; GO:0110135;; GO:0008284;; GO:1904928;; GO:1990909;; GO:0060070;; GO:0045893;; GO:0005886;; GO:0071936;; GO:0061178;; GO:0043235;; GO:0006897;; GO:0009952;; GO:004263…	biological_process;;biological_process;;cellular_component;;biological_process;;biological_process;;biological_process;;biological_process;;biological_process;;biological_process;;cellular_component;;biological_process;;molecular_function;;cellular_component;;biological_process;;biological_process;;biological_process;;biological_process;;biological_process;;biological_process;;biological_process;…	K03068	LRP5_6	hsa05010;; hsa05022;; hsa05200;; hsa05226;; hsa05225;; hsa05224;; hsa04928;; hsa04310;; hsa04150	Alzheimer disease;;Pathways of neurodegeneration - multiple diseases;;Pathways in cancer;;Gastric cancer;;Hepatocellular carcinoma;;Breast cancer;;Parathyroid hormone synthesis, secretion and action;;Wnt signaling pathway;;mTOR signaling pathway
ENSG00000162496	DHRS3	dehydrogenase/reductase 3 [Source:HGNC Symbol;Acc:HGNC:17693]	2.03039	1.02176	0.000589595	0.0416114	yes	up	56.55	113.76	109.79	88.38	74.39	33.29	45.06	57.7	63.81	36.06	88.574	47.184	GO:0003151;; GO:0042622;; GO:0001523;; GO:0048385;; GO:0016021;; GO:0005811;; GO:0052650;; GO:0060349;; GO:0000166;; GO:0007601;; GO:0005789;; GO:0042572;; GO:0060411;; GO:0060021;; GO:0004745;; GO:0030278;; GO:0048387;; GO:0009055	biological_process;;cellular_component;;biological_process;;biological_process;;cellular_component;;cellular_component;;molecular_function;;biological_process;;molecular_function;;biological_process;;cellular_component;;biological_process;;biological_process;;biological_process;;molecular_function;;biological_process;;biological_process;;molecular_function	K11146	DHRS3	hsa00830;; hsa01240	Retinol metabolism;;Biosynthesis of cofactors
ENSG00000162692	VCAM1	vascular cell adhesion molecule 1 [Source:HGNC Symbol;Acc:HGNC:12663]	0.180058	-2.47347	6.69383e-13	6.14939e-10	yes	down	4.32	4.98	6.3	7.01	5.63	28.8	15.44	47.99	58.54	14.81	5.648	33.116	GO:0009897;; GO:0034113;; GO:0019221;; GO:0005794;; GO:0035094;; GO:0007160;; GO:0060945;; GO:0005902;; GO:0050901;; GO:0060326;; GO:0010043;; GO:0032496;; GO:0001666;; GO:0005783;; GO:0045177;; GO:0002102;; GO:0010212;; GO:0070062;; GO:0060384;; GO:0071356;; GO:0035584;; GO:1904646;; GO:0140039;; GO:0022614;; GO:0005178;; GO:0042383;; GO:0009308;; GO:0030183;; GO:0007584;; GO:0008131;; GO:006033…	cellular_component;;biological_process;;biological_process;;cellular_component;;biological_process;;biological_process;;biological_process;;cellular_component;;biological_process;;biological_process;;biological_process;;biological_process;;biological_process;;cellular_component;;cellular_component;;cellular_component;;biological_process;;cellular_component;;biological_process;;biological_process;…	K06527	VCAM1, CD106	hsa05418;; hsa05143;; hsa04514;; hsa04670;; hsa05144;; hsa04668;; hsa04064;; hsa04933;; hsa05417	Fluid shear stress and atherosclerosis;;African trypanosomiasis;;Cell adhesion molecules;;Leukocyte transendothelial migration;;Malaria;;TNF signaling pathway;;NF-kappa B signaling pathway;;AGE-RAGE signaling pathway in diabetic complications;;Lipid and atherosclerosis
ENSG00000162892	IL24	interleukin 24 [Source:HGNC Symbol;Acc:HGNC:11346]	134.274	7.06904	5.48129e-08	2.26597e-05	yes	up	0	6.43	5.72	0	6.93	0	0.04	0.06	0.04	0.04	3.816	0.036	GO:0008284;; GO:0030336;; GO:0005125;; GO:0071222;; GO:0019221;; GO:0008285;; GO:0042501;; GO:0006915;; GO:0071353;; GO:0042060;; GO:0042531;; GO:0005576;; GO:0005615	biological_process;;biological_process;;molecular_function;;biological_process;;biological_process;;biological_process;;biological_process;;biological_process;;biological_process;;biological_process;;biological_process;;cellular_component;;cellular_component	K22668	IL24	hsa04061;; hsa04060;; hsa04630	Viral protein interaction with cytokine and cytokine receptor;;Cytokine-cytokine receptor interaction;;JAK-STAT signaling pathway
ENSG00000163083	INHBB	inhibin subunit beta B [Source:HGNC Symbol;Acc:HGNC:6067]	5.4164	2.43733	0.000514223	0.0374853	yes	up	0.12	0.64	0.29	0.75	0.25	0	0.13	0.08	0.13	0.06	0.41	0.08	GO:2001235;; GO:0005125;; GO:0032924;; GO:0005160;; GO:0030154;; GO:0048468;; GO:0071944;; GO:0046676;; GO:0032869;; GO:0045444;; GO:0010862;; GO:0042981;; GO:0044320;; GO:0008083;; GO:0005615;; GO:0009611;; GO:0048471;; GO:0043408;; GO:0046789;; GO:0042803;; GO:0005179;; GO:0048599;; GO:0060279;; GO:0006952;; GO:0046881;; GO:0046882;; GO:0009267;; GO:0048178;; GO:0001541;; GO:0060395;; GO:0005576	biological_process;;molecular_function;;biological_process;;molecular_function;;biological_process;;biological_process;;cellular_component;;biological_process;;biological_process;;biological_process;;biological_process;;biological_process;;biological_process;;molecular_function;;cellular_component;;biological_process;;cellular_component;;biological_process;;molecular_function;;molecular_function;…	K22687	INHBB	hsa04350;; hsa04550;; hsa04060	TGF-beta signaling pathway;;Signaling pathways regulating pluripotency of stem cells;;Cytokine-cytokine receptor interaction
ENSG00000163347	CLDN1	claudin 1 [Source:HGNC Symbol;Acc:HGNC:2032]	0.36681	-1.44689	0.000198873	0.0190091	yes	down	0.22	0.17	0.53	0.53	0.36	0.66	0.67	1.56	1.37	0.66	0.362	0.984	GO:0005923;; GO:0005887;; GO:0070830;; GO:0016338;; GO:0008065;; GO:0061772;; GO:0061436;; GO:1903545;; GO:0090557;; GO:0032496;; GO:0005737;; GO:0042538;; GO:0070673;; GO:0071356;; GO:0016021;; GO:0051260;; GO:0005198;; GO:0042802;; GO:0016328;; GO:0016324;; GO:1903348;; GO:0051291;; GO:0016323;; GO:0045471;; GO:0045216;; GO:0007568;; GO:0071548;; GO:0071284;; GO:0097421;; GO:0071346;; GO:000161…	cellular_component;;cellular_component;;biological_process;;biological_process;;biological_process;;biological_process;;biological_process;;biological_process;;biological_process;;biological_process;;cellular_component;;biological_process;;biological_process;;biological_process;;cellular_component;;biological_process;;molecular_function;;molecular_function;;cellular_component;;cellular_component;…	K06087	CLDN	hsa04530;; hsa04514;; hsa04670;; hsa05160;; hsa05130	Tight junction;;Cell adhesion molecules;;Leukocyte transendothelial migration;;Hepatitis C;;Pathogenic Escherichia coli infection
ENSG00000163659	TIPARP	TCDD inducible poly(ADP-ribose) polymerase [Source:HGNC Symbol;Acc:HGNC:23696]	7.14915	2.83777	2.34114e-23	1.29044e-19	yes	up	12.97	11.34	18.63	31.71	15.53	2.09	1.62	2.16	3.76	4.02	18.036	2.73	GO:1904612;; GO:0006471;; GO:0008585;; GO:0060021;; GO:0009791;; GO:0010629;; GO:0008210;; GO:0060325;; GO:0003950;; GO:0005634;; GO:0001822;; GO:1990404;; GO:0046872;; GO:0048705;; GO:0048745;; GO:0035326;; GO:0070213;; GO:0001570;; GO:0140289;; GO:0071407;; GO:0048008;; GO:0045732;; GO:0030097;; GO:0008209	biological_process;;biological_process;;biological_process;;biological_process;;biological_process;;biological_process;;biological_process;;biological_process;;molecular_function;;cellular_component;;biological_process;;molecular_function;;molecular_function;;biological_process;;biological_process;;molecular_function;;biological_process;;biological_process;;biological_process;;biological_process;…	K15259	PARP7S	------	------
ENSG00000163661	PTX3	pentraxin 3 [Source:HGNC Symbol;Acc:HGNC:9692]	0.414576	-1.27029	0.000169309	0.0168656	yes	down	69.09	62.44	49.91	109	84.69	159.41	115.85	326.32	228.39	96.4	75.026	185.274	GO:0045429;; GO:0031012;; GO:0046597;; GO:0044871;; GO:0050766;; GO:0005615;; GO:0001849;; GO:0030198;; GO:0035580;; GO:0042802;; GO:1903016;; GO:1904724;; GO:0045087;; GO:1903019;; GO:0008228;; GO:0044869;; GO:0006954;; GO:0001550;; GO:0043312;; GO:0046790;; GO:0005576;; GO:0001878;; GO:0001872(molecular_function:	biological_process;;cellular_component;;biological_process;;biological_process;;biological_process;;cellular_component;;molecular_function;;biological_process;;cellular_component;;molecular_function;;biological_process;;cellular_component;;biological_process;;biological_process;;biological_process;;biological_process;;biological_process;;biological_process;;biological_process;;molecular_function;…	K25724	PTX3	------	------
ENSG00000163947	ARHGEF3	Rho guanine nucleotide exchange factor 3 [Source:HGNC Symbol;Acc:HGNC:683]	2.18418	1.12709	0.000120395	0.0129276	yes	up	2.9	2.48	3.24	4.9	1.83	1.03	0.81	1.46	2.9	1.6	3.07	1.56	GO:0005089;; GO:0051056;; GO:0005829;; GO:0005622;; GO:0043065;; GO:0035023;; GO:0007266;; GO:0007186	molecular_function;;biological_process;;cellular_component;;cellular_component;;biological_process;;biological_process;;biological_process;;biological_process	K20683	ARHGEF3_8	------	------
ENSG00000164342	TLR3	toll like receptor 3 [Source:HGNC Symbol;Acc:HGNC:11849]	0.322427	-1.63296	0.000507859	0.0374853	yes	down	0.07	0.17	0.63	0.84	0.2	0.79	1.18	0.6	1.71	0.48	0.382	0.952	GO:0005737;; GO:0038023;; GO:0007250;; GO:0071360;; GO:0036020;; GO:0097190;; GO:0005789;; GO:0004888;; GO:0003725;; GO:0035690;; GO:0005769;; GO:0042802	cellular_component;;molecular_function;;biological_process;;biological_process;;cellular_component;;biological_process;;cellular_component;;molecular_function;;molecular_function;;biological_process;;cellular_component;;molecular_function	K05401	TLR3, CD283	hsa04620;; hsa05168;; hsa04217;; hsa05164;; hsa05165;; hsa05167;; hsa05160;; hsa05161;; hsa05171	Toll-like receptor signaling pathway;;Herpes simplex virus 1 infection;;Necroptosis;;Influenza A;;Human papillomavirus infection;;Kaposi sarcoma-associated herpesvirus infection;;Hepatitis C;;Hepatitis B;;Coronavirus disease - COVID-19
ENSG00000164761	TNFRSF11B	TNF receptor superfamily member 11b [Source:HGNC Symbol;Acc:HGNC:11909]	3.56422	1.83359	1.65218e-08	7.38393e-06	yes	up	34.73	42.06	36.15	92.14	43.4	6.08	16.47	13.95	19.81	14.68	49.696	14.198	GO:0032026;; GO:0042489;; GO:0005125;; GO:0038023;; GO:0005615;; GO:0045779;; GO:0007584;; GO:0006915;; GO:0042493;; GO:0031012;; GO:0001501;; GO:0030198;; GO:0007165;; GO:0005886;; GO:0033209;; GO:0043627;; GO:0046685;; GO:0005576	biological_process;;biological_process;;molecular_function;;molecular_function;;cellular_component;;biological_process;;biological_process;;biological_process;;biological_process;;cellular_component;;biological_process;;biological_process;;biological_process;;cellular_component;;biological_process;;biological_process;;biological_process;;cellular_component	K05148	TNFRSF11B, OPG	hsa04060;; hsa04380	Cytokine-cytokine receptor interaction;;Osteoclast differentiation
ENSG00000165124	SVEP1	sushi, von Willebrand factor type A, EGF and pentraxin domain containing 1 [Source:HGNC Symbol;Acc:HGNC:15985]	0.367377	-1.44467	0.000513413	0.0374853	yes	down	4.23	3	6.95	13.01	5.98	12.2	15.94	11.34	44.45	7.38	6.634	18.262	GO:0005737;; GO:0016020;; GO:0005576;; GO:0005509;; GO:0007155;; GO:0003682	cellular_component;;cellular_component;;cellular_component;;molecular_function;;biological_process;;molecular_function	K24469	SVEP1	------	------
ENSG00000165197	VEGFD	vascular endothelial growth factor D [Source:HGNC Symbol;Acc:HGNC:3708]	0.187619	-2.41412	0.000329876	0.027664	yes	down	0.07	0.05	0.03	0.06	0.21	0.27	0.26	0.37	0.58	0.49	0.084	0.394	GO:0042056;; GO:0016020;; GO:0005161;; GO:0060754;; GO:0001666;; GO:0038084;; GO:0001525;; GO:0008083;; GO:0031093;; GO:0043185;; GO:0002576;; GO:0009617;; GO:0045766;; GO:0002040;; GO:0042803;; GO:0008284;; GO:0050930;; GO:0008283;; GO:0005172;; GO:0048010;; GO:0005615;; GO:0071542;; GO:0001938;; GO:0051781;; GO:0005576;; GO:0001934	molecular_function;;cellular_component;;molecular_function;;biological_process;;biological_process;;biological_process;;biological_process;;molecular_function;;cellular_component;;molecular_function;;biological_process;;biological_process;;biological_process;;biological_process;;molecular_function;;biological_process;;biological_process;;biological_process;;molecular_function;;biological_process;…	K05449	VEGFC_D	hsa04020;; hsa05200;; hsa04015;; hsa04014;; hsa04510;; hsa04010;; hsa04668;; hsa04926;; hsa04151;; hsa04933	Calcium signaling pathway;;Pathways in cancer;;Rap1 signaling pathway;;Ras signaling pathway;;Focal adhesion;;MAPK signaling pathway;;TNF signaling pathway;;Relaxin signaling pathway;;PI3K-Akt signaling pathway;;AGE-RAGE signaling pathway in diabetic complications
ENSG00000165891	E2F7	E2F transcription factor 7 [Source:HGNC Symbol;Acc:HGNC:23820]	3.93381	1.97593	3.36183e-05	0.00448316	yes	up	0.98	0.54	2.05	1.14	3.11	0.27	0.23	0.28	0.15	0.84	1.564	0.354	GO:0060718;; GO:0090575;; GO:0003677;; GO:0016607;; GO:0043565;; GO:2000134;; GO:0000122;; GO:0005634;; GO:0003714;; GO:0005654;; GO:0000987;; GO:0032466;; GO:0002040;; GO:0070365;; GO:0000981;; GO:0008285;; GO:0030330;; GO:0060707;; GO:0008134;; GO:0071930;; GO:0006977;; GO:0032877;; GO:0001890;; GO:0001227;; GO:0051726;; GO:0003700;; GO:0045944;; GO:0042802;; GO:0000978	biological_process;;cellular_component;;molecular_function;;cellular_component;;molecular_function;;biological_process;;biological_process;;cellular_component;;molecular_function;;cellular_component;;molecular_function;;biological_process;;biological_process;;biological_process;;molecular_function;;biological_process;;biological_process;;biological_process;;molecular_function;;biological_process;…	K09391	E2F7_8	------	------
ENSG00000166482	MFAP4	microfibril associated protein 4 [Source:HGNC Symbol;Acc:HGNC:7035]	0.287939	-1.79617	6.05067e-06	0.00118651	yes	down	32.19	11.53	21.59	32.87	48.86	164.31	82.35	33.2	118.01	112.57	29.408	102.088	GO:0071493;; GO:0097435;; GO:0010712;; GO:0009650;; GO:0048251;; GO:0062023;; GO:0007155;; GO:0001527;; GO:0071953;; GO:0005576	biological_process;;biological_process;;biological_process;;biological_process;;biological_process;;cellular_component;;biological_process;;cellular_component;;cellular_component;;cellular_component	K25409	MFAP4	------	------
ENSG00000166670	MMP10	matrix metallopeptidase 10 [Source:HGNC Symbol;Acc:HGNC:7156]	16.2777	4.02483	4.17262e-05	0.00535756	yes	up	1.42	0.03	1.39	2.61	0.21	0.07	0	0.08	0.11	0.04	1.132	0.06	GO:0004222;; GO:0005615;; GO:0030574;; GO:0031012;; GO:0030198;; GO:0008270;; GO:0006508;; GO:0022617;; GO:0005576	molecular_function;;cellular_component;;biological_process;;cellular_component;;biological_process;;molecular_function;;biological_process;;biological_process;;cellular_component	K01396	MMP10	------	------
ENSG00000167680	SEMA6B	semaphorin 6B [Source:HGNC Symbol;Acc:HGNC:10739]	0.28306	-1.82082	3.54684e-05	0.0046548	yes	down	0.55	0.15	0.26	0.45	0.32	0.82	0.8	0.78	1.07	2.09	0.346	1.112	GO:0030335;; GO:0030154;; GO:0030215;; GO:0007399;; GO:0016020;; GO:0048843;; GO:0021766;; GO:0050919;; GO:0045499;; GO:0005515;; GO:0005886;; GO:0001755;; GO:0007411;; GO:0071526;; GO:0007417	biological_process;;biological_process;;molecular_function;;biological_process;;cellular_component;;biological_process;;biological_process;;biological_process;;molecular_function;;molecular_function;;cellular_component;;biological_process;;biological_process;;biological_process;;biological_process	------	------	------	------
ENSG00000167703	SLC43A2	solute carrier family 43 member 2 [Source:HGNC Symbol;Acc:HGNC:23087]	0.397584	-1.33067	0.00052517	0.0378847	yes	down	5.41	3.47	12.13	6.96	5.83	23.66	8.86	30.75	18.97	6.78	6.76	17.804	GO:0016021;; GO:0006865;; GO:0015804;; GO:0015179;; GO:0005886;; GO:0015175;; GO:0015171	cellular_component;;biological_process;;biological_process;;molecular_function;;cellular_component;;molecular_function;;molecular_function	K08229	SLC43A2	------	------
ENSG00000168234	TTC39C	tetratricopeptide repeat domain 39C [Source:HGNC Symbol;Acc:HGNC:26595]	2.47954	1.31007	1.24641e-08	5.88874e-06	yes	up	30.19	22.31	18.56	29.7	19.17	15.55	6.98	8.75	16.26	9.73	23.986	11.454	GO:0032474;; GO:0060271;; GO:0005515	biological_process;;biological_process;;molecular_function	K24943	TTC39	------	------
ENSG00000168386	FILIP1L	filamin A interacting protein 1 like [Source:HGNC Symbol;Acc:HGNC:24589]	0.380875	-1.39261	0.000231777	0.0214116	yes	down	0.39	0.62	1.22	1.71	1.05	1.24	1.72	1.64	5.42	3.24	0.998	2.652	GO:0005737;; GO:0005634;; GO:0016020	cellular_component;;cellular_component;;cellular_component	------	------	------	------
ENSG00000168398	BDKRB2	bradykinin receptor B2 [Source:HGNC Symbol;Acc:HGNC:1030]	2.61167	1.38497	6.74411e-06	0.00126728	yes	up	313.72	206.56	280.52	189.94	213.33	108.05	92.81	104.5	49.6	117.02	240.814	94.396	GO:1902239;; GO:0005887;; GO:0033137;; GO:0019229;; GO:0007204;; GO:0007166;; GO:0007169;; GO:0042310;; GO:0042311;; GO:0004930;; GO:0002020;; GO:0007186;; GO:0008015;; GO:0006939;; GO:0004947;; GO:0031702;; GO:0006954;; GO:0005886;; GO:0004435;; GO:0009651;; GO:0050482;; GO:0046982;; GO:0005768;; GO:0043114	biological_process;;cellular_component;;biological_process;;biological_process;;biological_process;;biological_process;;biological_process;;biological_process;;biological_process;;molecular_function;;molecular_function;;biological_process;;biological_process;;biological_process;;molecular_function;;molecular_function;;biological_process;;cellular_component;;molecular_function;;biological_process;…	K03916	BDKRB2	hsa04071;; hsa04961;; hsa04610;; hsa04022;; hsa04020;; hsa05200;; hsa05142;; hsa04750;; hsa04080;; hsa04810	Sphingolipid signaling pathway;;Endocrine and other factor-regulated calcium reabsorption;;Complement and coagulation cascades;;cGMP-PKG signaling pathway;;Calcium signaling pathway;;Pathways in cancer;;Chagas disease;;Inflammatory mediator regulation of TRP channels;;Neuroactive ligand-receptor interaction;;Regulation of actin cytoskeleton
ENSG00000168481	LGI3	leucine rich repeat LGI family member 3 [Source:HGNC Symbol;Acc:HGNC:18711]	12.8572	3.68451	6.03408e-05	0.0072304	yes	up	0.42	0.23	0.91	0.72	0.02	0	0.02	0.08	0.1	0	0.46	0.04	GO:0008021;; GO:0006887;; GO:0003824;; GO:0005576;; GO:0043005;; GO:0030054;; GO:0017157	cellular_component;;biological_process;;molecular_function;;cellular_component;;cellular_component;;cellular_component;;biological_process	K19999	LGI3	------	------
ENSG00000169245	CXCL10	C-X-C motif chemokine ligand 10 [Source:HGNC Symbol;Acc:HGNC:10637]	0.23802	-2.07085	0.00028133	0.0246403	yes	down	0.15	2.32	1.63	1.02	1.25	1.36	4.13	8.22	8.69	7.39	1.274	5.958	GO:0042056;; GO:0070098;; GO:0071222;; GO:0019221;; GO:0042118;; GO:0008009;; GO:0034605;; GO:0051281;; GO:0009409;; GO:0048248;; GO:0007165;; GO:0007166;; GO:0033280;; GO:0008603;; GO:0042981;; GO:0061844;; GO:0007517;; GO:0090026;; GO:0005615;; GO:0009897;; GO:0042127;; GO:0010332;; GO:0007189;; GO:2000406;; GO:0045662;; GO:0045944;; GO:0010996;; GO:0007186;; GO:0008284;; GO:0010819;; GO:003059…	molecular_function;;biological_process;;biological_process;;biological_process;;biological_process;;molecular_function;;biological_process;;biological_process;;biological_process;;molecular_function;;biological_process;;biological_process;;biological_process;;molecular_function;;biological_process;;biological_process;;biological_process;;biological_process;;cellular_component;;cellular_component;…	K12671	CXCL10, IP10	hsa04060;; hsa04062;; hsa04620;; hsa04622;; hsa04623;; hsa04668;; hsa04657;; hsa05164;; hsa04061;; hsa05160;; hsa05171;; hsa05169	Cytokine-cytokine receptor interaction;;Chemokine signaling pathway;;Toll-like receptor signaling pathway;;RIG-I-like receptor signaling pathway;;Cytosolic DNA-sensing pathway;;TNF signaling pathway;;IL-17 signaling pathway;;Influenza A;;Viral protein interaction with cytokine and cytokine receptor;;Hepatitis C;;Coronavirus disease - COVID-19;;Epstein-Barr virus infection
ENSG00000169418	NPR1	natriuretic peptide receptor 1 [Source:HGNC Symbol;Acc:HGNC:7943]	10.1457	3.34279	0.000160674	0.0161025	yes	up	0.84	0.14	0.84	0.56	0.05	0	0.02	0.07	0.23	0	0.486	0.064	GO:0017046;; GO:0030308;; GO:0019934;; GO:0008217;; GO:0007165;; GO:0007166;; GO:0007168;; GO:0008528;; GO:1903779;; GO:0016021;; GO:0004672;; GO:0035810;; GO:0035815;; GO:0005524;; GO:0005525;; GO:0048662;; GO:0007589;; GO:0004383;; GO:0042417;; GO:0001653;; GO:0005886;; GO:0042562;; GO:0006182;; GO:0019901;; GO:0016941;; GO:0097746;; GO:0010753;; GO:0043235;; GO:0043114;; GO:0016525	molecular_function;;biological_process;;biological_process;;biological_process;;biological_process;;biological_process;;biological_process;;molecular_function;;biological_process;;cellular_component;;molecular_function;;biological_process;;biological_process;;molecular_function;;molecular_function;;biological_process;;biological_process;;molecular_function;;biological_process;;molecular_function;…	K12323	ANPRA, NPR1	hsa04022;; hsa04714;; hsa04024;; hsa00230;; hsa04925;; hsa04924;; hsa04923;; hsa04921;; hsa04270	cGMP-PKG signaling pathway;;Thermogenesis;;cAMP signaling pathway;;Purine metabolism;;Aldosterone synthesis and secretion;;Renin secretion;;Regulation of lipolysis in adipocytes;;Oxytocin signaling pathway;;Vascular smooth muscle contraction
ENSG00000169432	SCN9A	sodium voltage-gated channel alpha subunit 9 [Source:HGNC Symbol;Acc:HGNC:10597]	0.343284	-1.54253	3.00106e-05	0.00428643	yes	down	0.15	0.07	0.37	0.15	0.23	0.2	0.51	0.35	0.53	0.56	0.194	0.43	GO:0030424;; GO:0005244;; GO:0005887;; GO:0031402;; GO:0009636;; GO:0005886;; GO:0019228;; GO:0006814;; GO:0009791;; GO:0035725;; GO:0006954;; GO:0005248;; GO:0019233;; GO:0034765;; GO:0086010;; GO:0048266;; GO:0001518	cellular_component;;molecular_function;;cellular_component;;molecular_function;;biological_process;;cellular_component;;biological_process;;biological_process;;biological_process;;biological_process;;biological_process;;molecular_function;;biological_process;;biological_process;;biological_process;;biological_process;;cellular_component	K04841	SCN9A, NAV1.7	hsa04742	Taste transduction
ENSG00000170873	MTSS1	MTSS I-BAR domain containing 1 [Source:HGNC Symbol;Acc:HGNC:20443]	4.80211	2.26367	1.89826e-06	0.000435967	yes	up	3.04	5.19	16.78	3.12	7.5	0.71	1.23	2.99	1.41	1.49	7.126	1.566	GO:0072102;; GO:0005737;; GO:0061333;; GO:0015629;; GO:0030139;; GO:0071498;; GO:0030036;; GO:0030035;; GO:0072160;; GO:0007009;; GO:0003785;; GO:0007155;; GO:0007169;; GO:0005102;; GO:0050680;; GO:0001726;; GO:0042802;; GO:2001013	biological_process;;cellular_component;;biological_process;;cellular_component;;cellular_component;;biological_process;;biological_process;;biological_process;;biological_process;;biological_process;;molecular_function;;biological_process;;biological_process;;molecular_function;;biological_process;;cellular_component;;molecular_function;;biological_process	K20128	MTSS1	------	------
ENSG00000171227	TMEM37	transmembrane protein 37 [Source:HGNC Symbol;Acc:HGNC:18216]	0.325125	-1.62094	0.000644279	0.0436631	yes	down	0.77	0.8	0.96	0.52	2.01	4.93	2.53	3.35	2.98	1.08	1.012	2.974	GO:0034765;; GO:0016021;; GO:0005244;; GO:0005262	biological_process;;cellular_component;;molecular_function;;molecular_function	------	------	------	------
ENSG00000171246	NPTX1	neuronal pentraxin 1 [Source:HGNC Symbol;Acc:HGNC:7952]	52.4	5.71149	2.69145e-39	4.45058e-35	yes	up	83.77	66.43	127.86	87.13	80.56	1.15	2.91	2.03	0.63	0.74	89.15	1.492	GO:0046872;; GO:0060385;; GO:0005886;; GO:0043005;; GO:0007268;; GO:0030133;; GO:0098978;; GO:0098962;; GO:0007417	molecular_function;;biological_process;;cellular_component;;cellular_component;;biological_process;;cellular_component;;cellular_component;;biological_process;;biological_process	K25709	NPTX	------	------
ENSG00000171992	SYNPO	synaptopodin [Source:HGNC Symbol;Acc:HGNC:30672]	0.451757	-1.14638	2.72436e-05	0.00405856	yes	down	5.74	7.69	12.63	12.9	17.77	19.59	20.75	34.31	28.28	23.96	11.346	25.378	GO:0099170;; GO:0032233;; GO:0099588;; GO:0043197;; GO:0043204;; GO:0098685;; GO:0005634;; GO:0051492;; GO:0045211;; GO:0005923;; GO:0003779;; GO:0098886;; GO:0014069;; GO:0030018;; GO:1905355;; GO:0001725;; GO:0098978;; GO:0048169;; GO:0008542;; GO:0097444;; GO:0015629	biological_process;;biological_process;;biological_process;;cellular_component;;cellular_component;;cellular_component;;cellular_component;;biological_process;;cellular_component;;cellular_component;;molecular_function;;biological_process;;cellular_component;;cellular_component;;biological_process;;cellular_component;;cellular_component;;biological_process;;biological_process;;cellular_component;…	K21112	SYNPO	hsa04530	Tight junction
ENSG00000172164	SNTB1	syntrophin beta 1 [Source:HGNC Symbol;Acc:HGNC:11168]	3.248	1.69955	4.40488e-06	0.000937802	yes	up	2.11	1.05	2.61	4.36	0.98	0.77	0.58	0.81	0.61	0.58	2.222	0.67	GO:0005737;; GO:0005856;; GO:0032991;; GO:0006936;; GO:0005198;; GO:0003779;; GO:0016010;; GO:0030165;; GO:0005516;; GO:0042383;; GO:0005925;; GO:0045202	cellular_component;;cellular_component;;cellular_component;;biological_process;;molecular_function;;molecular_function;;cellular_component;;molecular_function;;molecular_function;;cellular_component;;cellular_component;;cellular_component	K24064	SNTB	hsa05410;; hsa05412;; hsa05414;; hsa05416	Hypertrophic cardiomyopathy;;Arrhythmogenic right ventricular cardiomyopathy;;Dilated cardiomyopathy;;Viral myocarditis
ENSG00000173559	NABP1	nucleic acid binding protein 1 [Source:HGNC Symbol;Acc:HGNC:26232]	0.380409	-1.39438	7.19919e-08	2.74505e-05	yes	down	10.29	10.81	13.7	18.15	15.39	29.94	35.07	28.91	78.45	26.77	13.668	39.828	GO:0005654;; GO:0010212;; GO:0005829;; GO:0000724;; GO:0035861;; GO:0005634;; GO:0006281;; GO:0044818;; GO:0000781;; GO:0006974;; GO:0005515;; GO:0003677;; GO:0003697;; GO:0070876	cellular_component;;biological_process;;cellular_component;;biological_process;;cellular_component;;cellular_component;;biological_process;;biological_process;;cellular_component;;biological_process;;molecular_function;;molecular_function;;molecular_function;;cellular_component	------	------	------	------
ENSG00000173641	HSPB7	heat shock protein family B (small) member 7 [Source:HGNC Symbol;Acc:HGNC:5249]	6.58221	2.71857	6.48425e-07	0.000181735	yes	up	16.97	2.08	11.11	24.77	3.54	3.71	1.04	1.36	3.26	0.92	11.694	2.058	GO:0005737;; GO:0007507;; GO:0008022;; GO:0006986;; GO:0005634;; GO:0008016;; GO:0016235;; GO:0005654;; GO:0015030	cellular_component;;biological_process;;molecular_function;;biological_process;;cellular_component;;biological_process;;cellular_component;;cellular_component;;cellular_component	K09546	HSPB7	------	------
ENSG00000173762	CD7	CD7 molecule [Source:HGNC Symbol;Acc:HGNC:1695]	4.66038	2.22045	1.63582e-17	3.38125e-14	yes	up	18.8	19.46	29.57	29.21	24.49	3.2	4.15	8.03	6.66	10.57	24.306	6.522	GO:0038023;; GO:0016021;; GO:0016020;; GO:0042110;; GO:0002250;; GO:0005886;; GO:0006955;; GO:0007169	molecular_function;;cellular_component;;cellular_component;;biological_process;;biological_process;;cellular_component;;biological_process;;biological_process	K06457	CD7	hsa04640	Hematopoietic cell lineage
ENSG00000174004	NRROS	negative regulator of reactive oxygen species [Source:HGNC Symbol;Acc:HGNC:24613]	4.39928	2.13727	1.1091e-05	0.00193054	yes	up	1.36	1.27	3.48	1.55	1.46	0.3	0.35	1.04	0.21	0.49	1.824	0.478	GO:0005783;; GO:0009986;; GO:0005886;; GO:0007179;; GO:0036364;; GO:0005789;; GO:0005576;; GO:0035583;; GO:0006801;; GO:0006954;; GO:0006955;; GO:0016021;; GO:0014005;; GO:0050431	cellular_component;;cellular_component;;cellular_component;;biological_process;;biological_process;;cellular_component;;cellular_component;;biological_process;;biological_process;;biological_process;;biological_process;;cellular_component;;biological_process;;molecular_function	K26317	NRROS, LRRC33	hsa04350	TGF-beta signaling pathway
ENSG00000175040	CHST2	carbohydrate sulfotransferase 2 [Source:HGNC Symbol;Acc:HGNC:1970]	2.327	1.21847	3.27103e-05	0.00439754	yes	up	15.28	11.37	11.47	10.4	11.39	4.84	5.19	4.96	3.4	8.64	11.982	5.406	GO:0005794;; GO:0005975;; GO:0006044;; GO:0016021;; GO:0005802;; GO:0018146;; GO:0008146;; GO:0000139;; GO:0001517;; GO:0031228;; GO:0006790;; GO:0006954;; GO:0007275	cellular_component;;biological_process;;biological_process;;cellular_component;;cellular_component;;biological_process;;molecular_function;;cellular_component;;molecular_function;;cellular_component;;biological_process;;biological_process;;biological_process	K04745	CHST2	hsa00533	Glycosaminoglycan biosynthesis - keratan sulfate
ENSG00000175183	CSRP2	cysteine and glycine rich protein 2 [Source:HGNC Symbol;Acc:HGNC:2470]	2.01966	1.01411	0.000171729	0.0170043	yes	up	67.83	45.65	73.76	64.62	43.89	34.55	33.32	17.44	29.34	30.71	59.15	29.072	GO:0005737;; GO:0005925;; GO:0005634;; GO:0030154;; GO:0030036;; GO:0008307;; GO:0045214;; GO:0060537;; GO:0042805;; GO:0046872;; GO:0007275;; GO:0030018	cellular_component;;cellular_component;;cellular_component;;biological_process;;biological_process;;molecular_function;;biological_process;;biological_process;;molecular_function;;molecular_function;;biological_process;;cellular_component	K09377	CSRP	------	------
ENSG00000175197	DDIT3	DNA damage inducible transcript 3 [Source:HGNC Symbol;Acc:HGNC:2726]	0.362376	-1.46444	3.01663e-05	0.00428643	yes	down	32.81	41.59	29.18	21.88	26.86	109.91	101.09	79.68	99.75	47.2	30.464	87.526	GO:0005737;; GO:0003700;; GO:0001955;; GO:0008140;; GO:0001228;; GO:0036500;; GO:1990617;; GO:0007050;; GO:1990622;; GO:0003677;; GO:0036488;; GO:0045454	cellular_component;;molecular_function;;biological_process;;molecular_function;;molecular_function;;biological_process;;cellular_component;;biological_process;;cellular_component;;molecular_function;;cellular_component;;biological_process	K04452	DDIT3, GADD153	hsa05020;; hsa05022;; hsa05202;; hsa04141;; hsa05012;; hsa04010;; hsa05014;; hsa04210;; hsa05010;; hsa04932;; hsa05417	Prion disease;;Pathways of neurodegeneration - multiple diseases;;Transcriptional misregulation in cancer;;Protein processing in endoplasmic reticulum;;Parkinson disease;;MAPK signaling pathway;;Amyotrophic lateral sclerosis;;Apoptosis;;Alzheimer disease;;Non-alcoholic fatty liver disease;;Lipid and atherosclerosis
ENSG00000175592	FOSL1	FOS like 1, AP-1 transcription factor subunit [Source:HGNC Symbol;Acc:HGNC:13718]	3.16182	1.66076	7.43359e-05	0.00859593	yes	up	80.67	87.51	213.82	98.04	132.54	22.2	19.57	83.4	19.16	47.04	122.516	38.274	GO:0006968;; GO:0007612;; GO:0007296;; GO:0051412;; GO:0060674;; GO:0034097;; GO:0005654;; GO:0001701;; GO:0045787;; GO:0009615;; GO:0005634;; GO:0009612;; GO:0043065;; GO:0043005;; GO:0006366;; GO:0000981;; GO:0008284;; GO:0008285;; GO:0006935;; GO:0051091;; GO:0051591;; GO:0061614;; GO:0009629;; GO:0031668;; GO:0042734;; GO:0042542;; GO:0003700;; GO:0007565;; GO:0005829;; GO:0001228;; GO:000635…	biological_process;;biological_process;;biological_process;;biological_process;;biological_process;;biological_process;;cellular_component;;biological_process;;biological_process;;biological_process;;cellular_component;;biological_process;;biological_process;;cellular_component;;biological_process;;molecular_function;;biological_process;;biological_process;;biological_process;;biological_process;…	K04502	FOSL1	hsa05166;; hsa04310;; hsa04657;; hsa04380	Human T-cell leukemia virus 1 infection;;Wnt signaling pathway;;IL-17 signaling pathway;;Osteoclast differentiation
ENSG00000176771	NCKAP5	NCK associated protein 5 [Source:HGNC Symbol;Acc:HGNC:29847]	6.87496	2.78135	5.4065e-05	0.00669027	yes	up	0.13	0.11	1.11	0.43	0.44	0.01	0.02	0.11	0.05	0.07	0.444	0.052	GO:0001578;; GO:0007019;; GO:0035371	biological_process;;biological_process;;cellular_component	------	------	------	------
ENSG00000177706	FAM20C	FAM20C golgi associated secretory pathway kinase [Source:HGNC Symbol;Acc:HGNC:22140]	3.00769	1.58866	1.70706e-05	0.00274058	yes	up	145.44	289.53	377.71	177.74	280.59	57.45	77.2	129.17	45.63	125.96	254.202	87.082	GO:0005788;; GO:0030501;; GO:0044267;; GO:0070062;; GO:0004674;; GO:0005509;; GO:0045669;; GO:0005524;; GO:0005794;; GO:0006468;; GO:0097187;; GO:0046034;; GO:0043687;; GO:0070166;; GO:0030145;; GO:0051174;; GO:0036179;; GO:0031214;; GO:0040036;; GO:0005615;; GO:0016773;; GO:0071895	cellular_component;;biological_process;;biological_process;;cellular_component;;molecular_function;;molecular_function;;biological_process;;molecular_function;;cellular_component;;biological_process;;biological_process;;biological_process;;biological_process;;biological_process;;molecular_function;;biological_process;;biological_process;;biological_process;;biological_process;;cellular_component;…	K21958	FAM20C	------	------
ENSG00000178695	KCTD12	potassium channel tetramerization domain containing 12 [Source:HGNC Symbol;Acc:HGNC:14678]	3.53832	1.82307	0.000660145	0.0441993	yes	up	2.88	1.93	17.43	6.66	1.27	0.85	1.65	2.08	2.44	1.24	6.034	1.652	GO:0042734;; GO:0051260;; GO:0045211;; GO:0042802;; GO:0003723;; GO:0030054	cellular_component;;biological_process;;cellular_component;;molecular_function;;molecular_function;;cellular_component	K21918	KCTD8_12_16	------	------
ENSG00000178726	THBD	thrombomodulin [Source:HGNC Symbol;Acc:HGNC:11784]	39.8135	5.31519	2.46305e-09	1.50848e-06	yes	up	22.93	4.8	32.98	35.63	1.42	0.93	0.14	0.55	0.72	0.06	19.552	0.48	GO:0010165;; GO:0016327;; GO:0038023;; GO:0005615;; GO:0007565;; GO:0009986;; GO:0007596;; GO:0050900;; GO:0005774;; GO:0004888;; GO:0051918;; GO:0005886;; GO:0005509;; GO:0005887;; GO:0010544;; GO:0051591;; GO:0032496;; GO:0030195	biological_process;;cellular_component;;molecular_function;;cellular_component;;biological_process;;cellular_component;;biological_process;;biological_process;;cellular_component;;molecular_function;;biological_process;;cellular_component;;molecular_function;;cellular_component;;biological_process;;biological_process;;biological_process;;biological_process	K03907	THBD, CD141	hsa05418;; hsa04610;; hsa04933	Fluid shear stress and atherosclerosis;;Complement and coagulation cascades;;AGE-RAGE signaling pathway in diabetic complications
ENSG00000179546	HTR1D	5-hydroxytryptamine receptor 1D [Source:HGNC Symbol;Acc:HGNC:5289]	6.6422	2.73166	0.000357548	0.0297106	yes	up	0.84	0.37	0.08	0.39	0.77	0.21	0.03	0	0.05	0.1	0.49	0.078	GO:0004930;; GO:0030594;; GO:0005886;; GO:0030425;; GO:0014827;; GO:0040012;; GO:0050795;; GO:0005887;; GO:0007268;; GO:0042310;; GO:0007193;; GO:0007186;; GO:0007187;; GO:0004993	molecular_function;;molecular_function;;cellular_component;;cellular_component;;biological_process;;biological_process;;biological_process;;cellular_component;;biological_process;;biological_process;;biological_process;;biological_process;;biological_process;;molecular_function	K04153	HTR1	hsa04080;; hsa04742;; hsa04024;; hsa04726	Neuroactive ligand-receptor interaction;;Taste transduction;;cAMP signaling pathway;;Serotonergic synapse
ENSG00000179630	LACC1	laccase domain containing 1 [Source:HGNC Symbol;Acc:HGNC:26789]	4.78935	2.25983	1.76899e-06	0.000423943	yes	up	1.4	0.56	1.23	2.55	0.89	0.43	0.28	0.1	0.56	0.5	1.326	0.374	GO:0005507;; GO:0005777	molecular_function;;cellular_component	K05810	LACC1, yfiH	hsa01232;; hsa00270;; hsa00230	Nucleotide metabolism;;Cysteine and methionine metabolism;;Purine metabolism
ENSG00000180730	SHISA2	shisa family member 2 [Source:HGNC Symbol;Acc:HGNC:20366]	9.89482	3.30667	0.000131012	0.0138873	yes	up	0.11	0.49	0.22	4.1	0.29	0	0.17	0.06	0.14	0.11	1.042	0.096	GO:0005783;; GO:0016021;; GO:0005789;; GO:0030178;; GO:0040037;; GO:0007275	cellular_component;;cellular_component;;cellular_component;;biological_process;;biological_process;;biological_process	------	------	------	------
ENSG00000181019	NQO1	NAD(P)H quinone dehydrogenase 1 [Source:HGNC Symbol;Acc:HGNC:2874]	2.05022	1.03578	0.000204729	0.0194563	yes	up	1911.08	2295.51	2556.02	2663.26	1427.4	1356.14	1247.7	1332.26	1312.24	593.45	2170.65	1168.36	GO:0071248;; GO:0030425;; GO:0006805;; GO:0043525;; GO:0007271;; GO:0003955(molecular_function:NAD(P)H dehydrogenase ;; GO:0006809;; GO:0016491;; GO:0005737;; GO:0032355;; GO:0006521;; GO:0009636;; GO:0043086;; GO:0043066;; GO:0043025;; GO:0042802;; GO:0004128(molecular_function:cytochrome-b5 reductase activity, acting on NAD;; GO:1904880;; GO:0007584;; GO:0070301;; GO:0045471;; GO:0004784;; GO:0…	biological_process;;cellular_component;;biological_process;;biological_process;;biological_process;;-;;biological_process;;molecular_function;;cellular_component;;biological_process;;biological_process;;biological_process;;biological_process;;biological_process;;cellular_component;;molecular_function;;-;;biological_process;;biological_process;;biological_process;;biological_process;;molecular_fun…	K00355	NQO1	hsa05208;; hsa05200;; hsa01240;; hsa05418;; hsa05225;; hsa00130	Chemical carcinogenesis - reactive oxygen species;;Pathways in cancer;;Biosynthesis of cofactors;;Fluid shear stress and atherosclerosis;;Hepatocellular carcinoma;;Ubiquinone and other terpenoid-quinone biosynthesis
ENSG00000182379	NXPH4	neurexophilin 4 [Source:HGNC Symbol;Acc:HGNC:8078]	0.330548	-1.59707	7.13177e-06	0.00132507	yes	down	2.8	1.73	2.49	2.7	3.17	15.02	3.98	4.83	7.13	8.84	2.578	7.96	GO:0005102;; GO:0005576;; GO:0007218	molecular_function;;cellular_component;;biological_process	K25711	NXPH4	------	------
ENSG00000183160	TMEM119	transmembrane protein 119 [Source:HGNC Symbol;Acc:HGNC:27884]	4.0525	2.01881	1.14088e-06	0.000285842	yes	up	201.77	277.37	152.99	231.84	660.14	50.28	87.15	18.84	79.01	142.03	304.822	75.462	GO:1903012;; GO:0045779;; GO:0001958;; GO:0016021;; GO:0005886;; GO:0033690;; GO:0005789;; GO:0007283;; GO:0010628;; GO:0010832;; GO:0048515;; GO:0031214;; GO:0030501;; GO:0045669;; GO:0001934;; GO:0001649	biological_process;;biological_process;;biological_process;;cellular_component;;cellular_component;;biological_process;;cellular_component;;biological_process;;biological_process;;biological_process;;biological_process;;biological_process;;biological_process;;biological_process;;biological_process;;biological_process	------	------	------	------
ENSG00000183421	RIPK4	receptor interacting serine/threonine kinase 4 [Source:HGNC Symbol;Acc:HGNC:496]	4.30446	2.10583	0.000315041	0.0267843	yes	up	3.13	2.24	9.68	8.16	0.82	0.84	0.58	2.38	1.34	0.26	4.806	1.08	GO:0005737;; GO:0051092;; GO:0002009;; GO:0016020;; GO:0004674;; GO:0005524	cellular_component;;biological_process;;biological_process;;cellular_component;;molecular_function;;molecular_function	K08848	RIPK4	------	------
ENSG00000183454	GRIN2A	glutamate ionotropic receptor NMDA type subunit 2A [Source:HGNC Symbol;Acc:HGNC:4585]	17.9944	4.16948	4.85815e-06	0.00101689	yes	up	0.12	0.08	0.16	0.13	0.04	0	0	0.02	0.04	0	0.106	0.012	GO:0008021;; GO:0005783;; GO:0005886;; GO:0007613;; GO:0007611;; GO:0048167;; GO:0042177;; GO:0008270;; GO:0042428;; GO:0099061;; GO:1903539;; GO:0008542;; GO:0030054;; GO:0097060;; GO:0097202;; GO:0001540;; GO:0004972;; GO:0009611;; GO:0007215;; GO:0043065;; GO:0001964;; GO:0033058;; GO:2000310;; GO:0097553;; GO:0009986;; GO:0019233;; GO:0042417;; GO:0045471;; GO:0014069;; GO:0030431;; GO:000588…	cellular_component;;cellular_component;;cellular_component;;biological_process;;biological_process;;biological_process;;biological_process;;molecular_function;;biological_process;;cellular_component;;biological_process;;biological_process;;cellular_component;;cellular_component;;biological_process;;molecular_function;;molecular_function;;biological_process;;biological_process;;biological_process;…	K05209	GRIN2A	hsa04713;; hsa04720;; hsa05322;; hsa04080;; hsa04020;; hsa04015;; hsa04024;; hsa05033;; hsa05030;; hsa04014;; hsa05031;; hsa04724;; hsa05034;; hsa05022;; hsa05014;; hsa04728;; hsa05017;; hsa05010;; hsa05020	Circadian entrainment;;Long-term potentiation;;Systemic lupus erythematosus;;Neuroactive ligand-receptor interaction;;Calcium signaling pathway;;Rap1 signaling pathway;;cAMP signaling pathway;;Nicotine addiction;;Cocaine addiction;;Ras signaling pathway;;Amphetamine addiction;;Glutamatergic synapse;;Alcoholism;;Pathways of neurodegeneration - multiple diseases;;Amyotrophic lateral sclerosis;;Dopa…
ENSG00000183691	NOG	noggin [Source:HGNC Symbol;Acc:HGNC:7866]	10.2484	3.35733	0.000120175	0.0129276	yes	up	0.9	0.11	1.59	5	0.18	0.1	0.09	0.17	0.37	0	1.556	0.146	GO:2001234;; GO:0021533;; GO:0060302;; GO:0060173;; GO:0021510;; GO:0060044;; GO:0030509;; GO:0048706;; GO:0060325;; GO:0061626;; GO:0008045;; GO:0061384;; GO:0048712;; GO:0003223;; GO:0001649;; GO:0010628;; GO:0003151;; GO:0001701;; GO:0001706;; GO:0001707;; GO:0003203;; GO:0000122;; GO:0005615;; GO:0005576;; GO:0001839;; GO:0061312;; GO:0001843;; GO:2000313;; GO:0045668;; GO:0042803;; GO:009009…	biological_process;;biological_process;;biological_process;;biological_process;;biological_process;;biological_process;;biological_process;;biological_process;;biological_process;;biological_process;;biological_process;;biological_process;;biological_process;;biological_process;;biological_process;;biological_process;;biological_process;;biological_process;;biological_process;;biological_process;…	K04658	NOG	hsa04350	TGF-beta signaling pathway
ENSG00000184828	ZBTB7C	zinc finger and BTB domain containing 7C [Source:HGNC Symbol;Acc:HGNC:31700]	15.5763	3.96128	0.000708351	0.0459345	yes	up	0.42	0.03	0.08	0.55	0	0.04	0	0	0.02	0.01	0.216	0.014	GO:0008285;; GO:0005634;; GO:0045600;; GO:0045944;; GO:0003676;; GO:1903025;; GO:0046872;; GO:0000981	biological_process;;cellular_component;;biological_process;;biological_process;;molecular_function;;biological_process;;molecular_function;;molecular_function	K10494	ZBTB7	------	------
ENSG00000185022	MAFF	MAF bZIP transcription factor F [Source:HGNC Symbol;Acc:HGNC:6780]	6.56015	2.71373	7.0356e-14	8.31004e-11	yes	up	124.82	109.35	174.18	138.24	66.36	12.27	18.09	35.86	17.02	11.55	122.59	18.958	GO:0043565;; GO:0006366;; GO:0001701;; GO:0003700;; GO:0005634;; GO:0007596;; GO:0001228;; GO:0005739;; GO:0005654;; GO:0045944;; GO:0045604;; GO:0035914;; GO:0000978;; GO:0000981;; GO:0007567	molecular_function;;biological_process;;biological_process;;molecular_function;;cellular_component;;biological_process;;molecular_function;;cellular_component;;cellular_component;;biological_process;;biological_process;;biological_process;;molecular_function;;molecular_function;;biological_process	K09037	MAFF_G_K	------	------
ENSG00000185112	FAM43A	family with sequence similarity 43 member A [Source:HGNC Symbol;Acc:HGNC:26888]	8.97448	3.16583	6.23257e-31	5.15309e-27	yes	up	250.77	159.07	163.58	230.08	266.93	23.72	18.96	13.11	30.16	40.91	214.086	25.372	GO:0005515	molecular_function	------	------	------	------
ENSG00000186480	INSIG1	insulin induced gene 1 [Source:HGNC Symbol;Acc:HGNC:6083]	2.18309	1.12637	0.000319111	0.0269226	yes	up	11.87	23.01	27.63	34.36	35.85	8.4	14.69	8.26	11.7	20.83	26.544	12.776	GO:0032937;; GO:0042472;; GO:0032933;; GO:0042474;; GO:1901303;; GO:0005789;; GO:0006641;; GO:0060363;; GO:0010894;; GO:0006695;; GO:0045717;; GO:0036316;; GO:0042632;; GO:0036315;; GO:0060021;; GO:0070862;; GO:0045599;; GO:0005783	cellular_component;;biological_process;;biological_process;;biological_process;;biological_process;;cellular_component;;biological_process;;biological_process;;biological_process;;biological_process;;biological_process;;biological_process;;biological_process;;biological_process;;biological_process;;biological_process;;biological_process;;cellular_component	K26681	INSIG	------	------
ENSG00000188042	ARL4C	ADP ribosylation factor like GTPase 4C [Source:HGNC Symbol;Acc:HGNC:698]	4.08639	2.03083	4.77286e-07	0.000138463	yes	up	6.1	8.41	22.38	23.26	5.36	1.55	2.26	3.28	3.68	5.52	13.102	3.258	GO:0005737;; GO:0016192;; GO:0006886;; GO:0003924;; GO:0030175;; GO:0032456;; GO:0005886;; GO:0043014;; GO:0005634;; GO:0005829;; GO:0005525	cellular_component;;biological_process;;biological_process;;molecular_function;;cellular_component;;biological_process;;cellular_component;;molecular_function;;cellular_component;;cellular_component;;molecular_function	K07945	ARL4	------	------
ENSG00000188501	LCTL	lactase like [Source:HGNC Symbol;Acc:HGNC:15583]	0.0735019	-3.76608	0.000641349	0.0436568	yes	down	0.02	0.04	0	0.2	0.05	0.33	0.15	0.48	0.39	0	0.062	0.27	GO:0005975;; GO:0005783;; GO:0050896;; GO:0016020;; GO:0007601;; GO:0008422;; GO:0005789;; GO:0005903;; GO:0004553;; GO:0002089	biological_process;;cellular_component;;biological_process;;cellular_component;;biological_process;;molecular_function;;cellular_component;;cellular_component;;molecular_function;;biological_process	------	------	------	------
ENSG00000196159	FAT4	FAT atypical cadherin 4 [Source:HGNC Symbol;Acc:HGNC:23109]	0.376195	-1.41045	8.28e-05	0.0095082	yes	down	0.17	0.09	0.22	0.23	0.33	0.41	0.43	0.43	1.26	0.64	0.208	0.634	GO:0045177;; GO:0007219;; GO:0048565;; GO:0070062;; GO:0098609;; GO:0008543;; GO:0035329;; GO:0022008;; GO:0043931;; GO:0003007;; GO:0060122;; GO:0007009;; GO:0005509;; GO:0005886;; GO:0072307;; GO:0001658;; GO:0007157;; GO:0007156;; GO:0072137;; GO:0021987;; GO:0016021	cellular_component;;biological_process;;biological_process;;cellular_component;;biological_process;;biological_process;;biological_process;;biological_process;;biological_process;;biological_process;;biological_process;;biological_process;;molecular_function;;cellular_component;;biological_process;;biological_process;;biological_process;;biological_process;;biological_process;;biological_process;…	K16669	FAT4	hsa04392	Hippo signaling pathway - multiple species
ENSG00000196517	SLC6A9	solute carrier family 6 member 9 [Source:HGNC Symbol;Acc:HGNC:11056]	0.331777	-1.59171	1.32813e-06	0.00032779	yes	down	15.07	10.03	11.67	12.37	17.98	71.96	37.85	34.65	34.47	27.64	13.424	41.314	GO:0005886;; GO:0099055;; GO:0030285;; GO:0016020;; GO:0061537;; GO:0098688;; GO:0014069;; GO:0099056;; GO:0005887;; GO:0015375;; GO:0015187;; GO:0060092;; GO:0098686	cellular_component;;cellular_component;;cellular_component;;cellular_component;;biological_process;;cellular_component;;cellular_component;;cellular_component;;cellular_component;;molecular_function:glycine;;molecular_function;;biological_process;;cellular_component	K05038	SLC6A5_9, GLYT	hsa04721	Synaptic vesicle cycle
ENSG00000196611	MMP1	matrix metallopeptidase 1 [Source:HGNC Symbol;Acc:HGNC:7155]	14.0309	3.81054	5.57649e-23	2.30532e-19	yes	up	2816.94	981.06	3174.09	3513.37	2270.05	241.35	79.49	158.65	90.64	343.57	2551.1	182.74	GO:0004252;; GO:0004175;; GO:0004222;; GO:0019221;; GO:0044267;; GO:0032461;; GO:0030574;; GO:0031012;; GO:0050900;; GO:0030198;; GO:0005615;; GO:0008270;; GO:0016032;; GO:0006508;; GO:0022617;; GO:0005576	molecular_function;;molecular_function;;molecular_function;;biological_process;;biological_process;;biological_process;;biological_process;;cellular_component;;biological_process;;biological_process;;cellular_component;;molecular_function;;biological_process;;biological_process;;biological_process;;cellular_component	K01388	MMP1	hsa05219;; hsa05323;; hsa03320;; hsa05200;; hsa04657;; hsa04926;; hsa05171;; hsa05417	Bladder cancer;;Rheumatoid arthritis;;PPAR signaling pathway;;Pathways in cancer;;IL-17 signaling pathway;;Relaxin signaling pathway;;Coronavirus disease - COVID-19;;Lipid and atherosclerosis
ENSG00000196843	ARID5A	AT-rich interaction domain 5A [Source:HGNC Symbol;Acc:HGNC:17361]	2.02807	1.0201	0.000447048	0.034706	yes	up	12.87	14.47	26.56	20.11	12.71	8.82	10.89	5.56	7.02	8.87	17.344	8.232	GO:0000122;; GO:0043565;; GO:0001227;; GO:0071391;; GO:0030331;; GO:0044212;; GO:0008134;; GO:0003714;; GO:0050681;; GO:0005654;; GO:0046966;; GO:0046965;; GO:0006357;; GO:0045892;; GO:0003723;; GO:0003677;; GO:0005634;; GO:0005730;; GO:0045087;; GO:0000981	biological_process;;molecular_function;;molecular_function;;biological_process;;molecular_function;;molecular_function;;molecular_function;;molecular_function;;molecular_function;;cellular_component;;molecular_function;;molecular_function;;biological_process;;biological_process;;molecular_function;;molecular_function;;cellular_component;;cellular_component;;biological_process;;molecular_function	K25857	ARID5	------	------
ENSG00000197632	SERPINB2	serpin family B member 2 [Source:HGNC Symbol;Acc:HGNC:8584]	73.0461	6.19074	3.02806e-06	0.000667626	yes	up	16.65	74.59	397.53	7.59	27.22	0.04	0.8	5.5	0.31	0.22	104.716	1.374	GO:0005737;; GO:0042730;; GO:0005615;; GO:0005886;; GO:0042060;; GO:0043066;; GO:0035722;; GO:0004867;; GO:0010951;; GO:0005576	cellular_component;;biological_process;;cellular_component;;cellular_component;;biological_process;;biological_process;;biological_process;;molecular_function;;biological_process;;cellular_component	K19821	SERPINB2, PAI2	hsa04610	Complement and coagulation cascades
ENSG00000198431	TXNRD1	thioredoxin reductase 1 [Source:HGNC Symbol;Acc:HGNC:12437]	2.04769	1.034	0.000529231	0.0378847	yes	up	191.6	130.96	363.93	492.72	260.15	70.02	90.93	143.92	249.91	140.31	287.872	139.018	GO:0005737;; GO:0005654;; GO:0050660;; GO:0001707;; GO:0008283;; GO:0070062;; GO:0005829;; GO:0019216;; GO:0005739;; GO:0001650;; GO:0007165;; GO:0015949;; GO:0045454;; GO:0009055;; GO:0015035;; GO:0034599;; GO:0001887;; GO:0004791	cellular_component;;cellular_component;;molecular_function;;biological_process;;biological_process;;cellular_component;;cellular_component;;biological_process;;cellular_component;;cellular_component;;biological_process;;biological_process;;biological_process;;molecular_function;;molecular_function;;biological_process;;biological_process;;molecular_function	K22182	TXNRD	hsa05225;; hsa00450;; hsa05200	Hepatocellular carcinoma;;Selenocompound metabolism;;Pathways in cancer
ENSG00000204588	LINC01123	long intergenic non-protein coding RNA 1123 [Source:HGNC Symbol;Acc:HGNC:49269]	5.61738	2.4899	4.42359e-06	0.000937802	yes	up	1.41	0.54	0.59	0.7	0.73	0.16	0.24	0.05	0.14	0.11	0.794	0.14	------	------	------	------	------	------
ENSG00000212724	KRTAP2-3	keratin associated protein 2-3 [Source:HGNC Symbol;Acc:HGNC:18906]	18.2635	4.19089	0.00066021	0.0441993	yes	up	0.16	0.61	5.8	0.58	0.1	0	0.08	0.2	0	0.1	1.45	0.076	GO:0031424;; GO:0005829;; GO:0045095	biological_process;;cellular_component;;cellular_component	------	------	------	------
ENSG00000221852	KRTAP1-5	keratin associated protein 1-5 [Source:HGNC Symbol;Acc:HGNC:16777]	63.3125	5.98442	4.6296e-08	1.96295e-05	yes	up	4.67	5.1	63.98	31.93	1.36	0.06	0.16	1.08	0.12	0.13	21.408	0.31	GO:0031424;; GO:0005829;; GO:0045095	biological_process;;cellular_component;;cellular_component	------	------	------	------
ENSG00000221963	APOL6	apolipoprotein L6 [Source:HGNC Symbol;Acc:HGNC:14870]	0.427918	-1.22459	0.000281628	0.0246403	yes	down	1.67	4.52	5.22	2.35	4.96	7.02	9.91	9.95	10.13	8.59	3.744	9.12	GO:0042157;; GO:0005737;; GO:0005576;; GO:0008289;; GO:0006869	biological_process;;cellular_component;;cellular_component;;molecular_function;;biological_process	K14480	APOL	------	------
ENSG00000224389	C4B	complement C4B (Chido blood group) [Source:HGNC Symbol;Acc:HGNC:1324]	0.197156	-2.34259	1.0001e-07	3.67502e-05	yes	down	7.64	5.67	4.73	7.09	11.64	42.05	31.43	5.39	40.24	34.17	7.354	30.656	GO:0044216;; GO:0030449;; GO:0006954;; GO:0005615;; GO:0045087;; GO:0030246;; GO:0072562;; GO:0030424;; GO:0001848;; GO:0008228;; GO:0005576;; GO:0006956;; GO:0030425;; GO:0004866;; GO:0005886;; GO:0045202;; GO:2000427;; GO:0006958;; GO:0032490;; GO:0030054;; GO:0070062	cellular_component;;biological_process;;biological_process;;cellular_component;;biological_process;;molecular_function;;cellular_component;;cellular_component;;molecular_function;;biological_process;;cellular_component;;biological_process;;cellular_component;;molecular_function;;cellular_component;;cellular_component;;biological_process;;biological_process;;biological_process;;cellular_component;…	K03989	C4	hsa05133;; hsa04610;; hsa05322;; hsa05150;; hsa04936;; hsa05171	Pertussis;;Complement and coagulation cascades;;Systemic lupus erythematosus;;Staphylococcus aureus infection;;Alcoholic liver disease;;Coronavirus disease - COVID-19
ENSG00000224596	ZMIZ1-AS1	ZMIZ1 antisense RNA 1 [Source:HGNC Symbol;Acc:HGNC:27433]	2.55387	1.35269	0.000274593	0.0242817	yes	up	0.82	0.48	0.86	0.67	0.6	0.33	0.22	0.15	0.32	0.38	0.686	0.28	------	------	------	------	------	------
ENSG00000225108	ZBTB45P1	zinc finger and BTB domain containing 45 pseudogene 1 [Source:HGNC Symbol;Acc:HGNC:49227]	0.0180554	-5.79143	3.46892e-05	0.00458896	yes	down	0	0	0	0	0	0.56	0.49	0.87	0	0.32	0	0.448	GO:1990837	molecular_function	------	------	------	------
ENSG00000225138	SLC9A3-AS1	SLC9A3 antisense RNA 1 [Source:HGNC Symbol;Acc:HGNC:40550]	2.59763	1.3772	0.000690898	0.0455167	yes	up	57.3	13.54	18.4	13.67	21.1	20.85	4.91	6.51	7.84	6.45	24.802	9.312	GO:0005903;; GO:0070062;; GO:0098719;; GO:0071805;; GO:0035091;; GO:0006811;; GO:0031526;; GO:0016324;; GO:0030165;; GO:0031901;; GO:0005886;; GO:0051453;; GO:0015386;; GO:0015385;; GO:0005769;; GO:0009986;; GO:0042802;; GO:0055038	cellular_component;;cellular_component;;biological_process;;biological_process;;molecular_function;;biological_process;;cellular_component;;cellular_component;;molecular_function;;cellular_component;;cellular_component;;biological_process;;molecular_function:potassium;;molecular_function:sodium;;cellular_component;;cellular_component;;molecular_function;;cellular_component	------	------	------	------
ENSG00000225830	ERCC6	ERCC excision repair 6, chromatin remodeling factor [Source:HGNC Symbol;Acc:HGNC:3438]	3.56588	1.83426	5.88164e-05	0.00709918	yes	up	6.95	1.56	11.7	15.31	3.05	1.08	1.55	1.62	3.71	3.09	7.714	2.21	GO:0008022;; GO:0008023;; GO:0006290;; GO:0000303;; GO:0009411;; GO:0044877;; GO:0035264;; GO:0003677;; GO:0007256;; GO:0007257;; GO:0070063;; GO:0005730;; GO:0005634;; GO:0010332;; GO:0009636;; GO:0005654;; GO:0006362;; GO:0006366;; GO:0045815;; GO:0005524;; GO:0006284;; GO:0006283;; GO:0006281;; GO:0032508;; GO:0032784;; GO:0032786;; GO:0004386;; GO:0010224;; GO:0006979;; GO:0030296;; GO:000809…	molecular_function;;cellular_component;;biological_process;;biological_process;;biological_process;;molecular_function;;biological_process;;molecular_function;;biological_process;;biological_process;;molecular_function;;cellular_component;;cellular_component;;biological_process;;biological_process;;cellular_component;;biological_process;;biological_process;;biological_process;;molecular_function;…	K10841	ERCC6, CSB, RAD26	hsa03420	Nucleotide excision repair
ENSG00000235513	L3MBTL2-AS1	L3MBTL2 antisense RNA 1 [Source:HGNC Symbol;Acc:HGNC:40847]	0.155994	-2.68044	1.02404e-07	3.68121e-05	yes	down	0.76	0.65	0.23	0.49	2.32	12.07	3.92	4.34	5.05	4.72	0.89	6.02	GO:0005634;; GO:0008270	cellular_component;;molecular_function	------	------	------	------
ENSG00000235655	H3P6	H3 histone pseudogene 6 [Source:HGNC Symbol;Acc:HGNC:42980]	0.241031	-2.05271	0.000573356	0.0406911	yes	down	22.26	17.67	25.26	22.98	2.92	153.83	22.28	29.08	83.91	54.35	18.218	68.69	GO:0030527;; GO:0005634;; GO:0046982;; GO:0000786;; GO:0003677	molecular_function;;cellular_component;;molecular_function;;cellular_component;;molecular_function	------	------	------	------
ENSG00000237232	ZNF295-AS1	ZNF295 antisense RNA 1 [Source:HGNC Symbol;Acc:HGNC:23130]	6.33186	2.66263	0.000105621	0.011801	yes	up	1.54	0.37	0.74	3.4	1.89	0.06	0.71	0.03	0.06	0.06	1.588	0.184	GO:0016020	cellular_component	------	------	------	------
ENSG00000240184	PCDHGC3	protocadherin gamma subfamily C, 3 [Source:HGNC Symbol;Acc:HGNC:8716]	2.29406	1.1979	1.42545e-05	0.00233379	yes	up	299.07	140.82	392.92	287.66	204.51	130.68	76.17	186.55	135.99	90.17	264.996	123.912	GO:0050808;; GO:0016339;; GO:0016020;; GO:0005509;; GO:0005887;; GO:0007155;; GO:0007156	biological_process;;biological_process;;cellular_component;;molecular_function;;cellular_component;;biological_process;;biological_process	K16497	PCDHGC	------	------
ENSG00000242779	ZNF702P	zinc finger protein 702, pseudogene [Source:HGNC Symbol;Acc:HGNC:25775]	0.0269389	-5.21417	0.000297886	0.0259255	yes	down	0	0	0	0	0	0.37	0	0.2	0.38	0.17	0	0.224	------	------	------	------	------	------
ENSG00000243649	CFB	complement factor B [Source:HGNC Symbol;Acc:HGNC:1037]	0.322448	-1.63286	6.24424e-09	3.12893e-06	yes	down	202.21	317.05	354.23	336.4	366.44	672.15	1182.32	1181.58	1265.36	654.08	315.266	991.098	GO:0004252;; GO:0030449;; GO:0070062;; GO:0072562;; GO:0001848;; GO:0005576;; GO:0006956;; GO:0006957;; GO:0005886;; GO:0005615	molecular_function;;biological_process;;cellular_component;;cellular_component;;molecular_function;;cellular_component;;biological_process;;biological_process;;cellular_component;;cellular_component	K01335	CFB	hsa04610;; hsa05171;; hsa05150	Complement and coagulation cascades;;Coronavirus disease - COVID-19;;Staphylococcus aureus infection
ENSG00000244731	C4A	complement C4A (Rodgers blood group) [Source:HGNC Symbol;Acc:HGNC:1323]	0.225959	-2.14587	1.82157e-06	0.000424246	yes	down	5.76	9.48	3.87	6.93	33.86	58.49	55.97	19.81	39.88	56.92	11.98	46.214	GO:0044267;; GO:0005788;; GO:0030449;; GO:0004866;; GO:0005615;; GO:0045087;; GO:0072562;; GO:0030424;; GO:0001849;; GO:0005576;; GO:0006956;; GO:0030425;; GO:0006954;; GO:0005886;; GO:0045202;; GO:2000427;; GO:0006958;; GO:0043025;; GO:0043687;; GO:0030054;; GO:0070062	biological_process;;cellular_component;;biological_process;;molecular_function;;cellular_component;;biological_process;;cellular_component;;cellular_component;;molecular_function;;cellular_component;;biological_process;;cellular_component;;biological_process;;cellular_component;;cellular_component;;biological_process;;biological_process;;cellular_component;;biological_process;;cellular_component;…	K03989	C4	hsa05133;; hsa04610;; hsa05322;; hsa05150;; hsa04936;; hsa05171	Pertussis;;Complement and coagulation cascades;;Systemic lupus erythematosus;;Staphylococcus aureus infection;;Alcoholic liver disease;;Coronavirus disease - COVID-19
ENSG00000248323	LUCAT1	lung cancer associated transcript 1 [Source:HGNC Symbol;Acc:HGNC:48498]	4.5961	2.20041	6.65879e-05	0.00786498	yes	up	3.85	4.23	5.14	6.39	0.77	0.58	1.01	1.93	1	0.28	4.076	0.96	GO:0016020	cellular_component	------	------	------	------
ENSG00000251537	-	novel tripartite motif-containing 16 (TRIM16) and CMT1A duplicated region transcript 1 (CDRT1) protein	8.48107	3.08425	0.000400179	0.0324381	yes	up	0.2	0.26	0.03	0.14	0.27	0	0.05	0.04	0	0.01	0.18	0.02	GO:0005829;; GO:0008270;; GO:0005886	cellular_component;;molecular_function;;cellular_component	------	------	------	------
ENSG00000254602	MIR130AHG	MIR130A host gene [Source:HGNC Symbol;Acc:HGNC:55966]	0.31142	-1.68307	0.000641546	0.0436568	yes	down	0.07	0.22	0.21	0.21	0.37	0.47	0.51	0.29	0.93	1.22	0.216	0.684	GO:0046081;; GO:0000287;; GO:0006226;; GO:0004170	biological_process;;molecular_function;;biological_process;;molecular_function	------	------	------	------
ENSG00000259330	INAFM2	InaF motif containing 2 [Source:HGNC Symbol;Acc:HGNC:35165]	2.31442	1.21065	5.27827e-07	0.000150485	yes	up	9.15	8.17	18.84	10.13	11.07	4.73	4.15	6.06	4.77	5.87	11.472	5.116	GO:0005246;; GO:0016021	molecular_function;;cellular_component	------	------	------	------
ENSG00000259341	LINC03080	long intergenic non-protein coding RNA 3080 [Source:HGNC Symbol;Acc:HGNC:56670]	29.4872	4.88202	3.15618e-05	0.00434922	yes	up	0.15	0.02	0.14	0.67	0.01	0	0.01	0.01	0	0	0.198	0.004	------	------	------	------	------	------
ENSG00000260293	-	novel transcript, intronic to TBC1D24	0.349406	-1.51703	0.000497513	0.037058	yes	down	0.11	0.16	0.11	0.18	0.34	0.57	0.53	0.19	0.81	0.56	0.18	0.532	------	------	------	------	------	------
ENSG00000261253	-	novel transcript, antisense to ANKRD11	12.5399	3.64845	8.69579e-07	0.000231925	yes	up	0.68	1.47	2.61	0.74	2.11	0	0.22	0.23	0	0.19	1.522	0.128	------	------	------	------	------	------
ENSG00000267280	TBX2-AS1	TBX2 antisense RNA 1 [Source:HGNC Symbol;Acc:HGNC:50355]	3.23358	1.69313	0.000239544	0.0220061	yes	up	6.62	14.82	9.21	5.24	3.36	3.84	4.62	3.44	2.46	1.63	7.85	3.198	------	------	------	------	------	------
ENSG00000268812	LIF-AS2	LIF antisense RNA 2 [Source:HGNC Symbol;Acc:HGNC:28298]	8.10145	3.01818	1.23728e-05	0.00206932	yes	up	4.3	1.43	2.65	6.19	1.06	0.1	0.57	0.46	0.74	0	3.126	0.374	------	------	------	------	------	------
ENSG00000280241	-	novel transcript, antisense to DCHS2	2.77448	1.47222	0.000149882	0.0151125	yes	up	2.43	3.22	4.63	4.75	3.78	0.75	1.62	0.78	0.71	1.29	3.762	1.03	GO:0098609;; GO:0005509;; GO:0005886;; GO:0007156;; GO:0072137;; GO:0072006	biological_process;;molecular_function;;cellular_component;;biological_process;;biological_process;;biological_process	------	------	------	------
ENSG00000284130	TUBA3FP	tubulin alpha 3f pseudogene [Source:HGNC Symbol;Acc:HGNC:24067]	0.267517	-1.9023	0.000428594	0.0339905	yes	down	0.33	0.57	0.52	0.52	0.11	2.62	2.18	0.69	1.28	0.9	0.41	1.534	GO:0005737;; GO:0016787;; GO:0007017;; GO:0005200;; GO:0005874;; GO:0005525	cellular_component;;molecular_function;;biological_process;;molecular_function;;cellular_component;;molecular_function	------	------	------	------
ENSG00000285744	MITA1	metabolism induced tumor activator 1 [Source:HGNC Symbol;Acc:HGNC:56733]	0.4595	-1.12186	7.80928e-06	0.00138854	yes	down	1.02	1.28	1.2	1.8	1.53	2.68	3.01	3.32	3.92	2.33	1.366	3.052	------	------	------	------	------	------
ENSG00000285816	-	novel protein, POLA2-CDC42EP2 readthrough	2.09921	1.06984	0.000361901	0.0299219	yes	up	1.44	1.12	1.84	1.7	2.33	0.79	0.45	1.28	1	0.6	1.686	0.824	GO:0003887;; GO:0005634;; GO:0006260;; GO:0003677	molecular_function;;cellular_component;;biological_process;;molecular_function	------	------	------	------
ENSG00000288927	-	novel transcript	3.05715	1.61219	0.000430562	0.0339905	yes	up	4.45	12.49	15.21	12.15	7.66	1.23	5.39	3.43	3.87	2.79	10.392	3.342	------	------	------	------	------	------
ENSG00000290788	-	novel transcript	0.138215	-2.85501	1.9347e-06	0.000438248	yes	down	0.07	0.15	0.13	0.07	0.1	0.89	1.11	0.57	0.42	0.81	0.104	0.76	GO:0005506;; GO:0016705;; GO:0004497;; GO:0020037	molecular_function;;molecular_function;;molecular_function;;molecular_function	------	------	------	------
ENSG00000291105	-	novel transcript	3.24015	1.69606	5.23766e-09	2.70656e-06	yes	up	223.35	206.97	195.62	161.21	217.41	57.74	53.68	75.08	33.66	88.85	200.912	61.802	------	------	------	------	------	------
ENSG00000291156	-	novel transcript	5.12165	2.35661	0.000387325	0.0317069	yes	up	2.96	2.06	1.6	1.21	1.56	0.19	0.54	0.21	0.42	0.41	1.878	0.354	GO:0016020	cellular_component	------	------	------	------
ENSG00000291173	CASP4LP	caspase 4 like, pseudogene [Source:HGNC Symbol;Acc:HGNC:53657]	0.0539303	-4.21276	0.000331246	0.027664	yes	down	0	0	0	0.25	0.19	1.36	1.6	1.49	0.81	0.73	0.088	1.198	GO:0050729;; GO:1903265;; GO:0005783;; GO:0070059;; GO:0016540;; GO:0070269;; GO:2000494;; GO:0050700;; GO:0160074;; GO:0005739;; GO:0050830;; GO:0004197;; GO:0005886;; GO:1904646;; GO:0042981;; GO:0001530;; GO:0160075	biological_process;;biological_process;;cellular_component;;biological_process;;biological_process;;biological_process;;biological_process;;molecular_function;;deleted;;cellular_component;;biological_process;;molecular_function;;cellular_component;;biological_process;;biological_process;;molecular_function;;deleted	------	------	------	------
ENSG00000291240	-	novel protein	0.0133998	-6.22164	3.57299e-08	1.55482e-05	yes	down	0	0	0	0	0	0.1	0.12	0.39	0.26	0.33	0	0.24	GO:0016020;; GO:0022857;; GO:0006865;; GO:0055085	cellular_component;;molecular_function;;biological_process;;biological_process	------	------	------	------
ENSG00000293147	SLC9A7P1	solute carrier family 9 member 7 pseudogene 1 [Source:NCBI gene (formerly Entrezgene);Acc:121456]	0.0669264	-3.90128	0.000480434	0.0364344	yes	down	0.01	0	0.04	0	0	0.07	0.07	0.13	0.34	0.25	0.01	0.172	GO:0051453;; GO:0015385;; GO:0055038;; GO:0005886	biological_process;;molecular_function:sodium;;cellular_component;;cellular_component	------	------	------	------

## Sheet: Table S5
Table S5: Details of DEGs between P-OC group and DMSO group (including gene function annotation).
Gene id	Gene name	Gene description	FC(polar/ct)	Log2FC(polar/ct)	Pvalue	Padjust	Significant	Regulate	c_polar	g_polar	s_polar	w_polar	y_polar	c_ct	g_ct	s_ct	w_ct	y_ct	polar	ct	GO_id	GO_term	KO id	KO name	KEGG pathway id	KEGG pathway description
ENSG00000063438	AHRR	aryl hydrocarbon receptor repressor [Source:HGNC Symbol;Acc:HGNC:346]	2.88211	1.52713	1.19309e-06	0.00148219	yes	up	15.7	20.78	16.83	12.27	17.17	3.67	8.58	4.75	5.45	4.69	16.55	5.428	GO:0005654;; GO:0006355;; GO:0005829;; GO:0046983	cellular_component;;biological_process;;cellular_component;;molecular_function	------	------	------	------
ENSG00000070669	ASNS	asparagine synthetase (glutamine-hydrolyzing) [Source:HGNC Symbol;Acc:HGNC:753]	0.240599	-2.0553	1.18761e-05	0.00913326	yes	down	15.31	6.2	8.48	12.33	7.4	99.58	15.28	22.37	40.13	24.02	9.944	40.276	GO:0045931;; GO:0008652;; GO:0006529;; GO:0032354;; GO:0009416;; GO:0043200;; GO:0070981;; GO:0005829;; GO:0031427;; GO:0006541;; GO:0009612;; GO:0036499;; GO:0032870;; GO:0043066;; GO:0048037;; GO:0004066(molecular_function:asparagine synthase ;; GO:0042149;; GO:0001889;; GO:0009636;; GO:0005524;; GO:0042803	biological_process;;biological_process;;biological_process;;biological_process;;biological_process;;biological_process;;biological_process;;cellular_component;;biological_process;;biological_process;;biological_process;;biological_process;;biological_process;;biological_process;;molecular_function;;-;;biological_process;;biological_process;;biological_process;;molecular_function;;molecular_functi…	K01953	asnB, ASNS	hsa00250	Alanine, aspartate and glutamate metabolism
ENSG00000073756	PTGS2	prostaglandin-endoperoxide synthase 2 [Source:HGNC Symbol;Acc:HGNC:9605]	7.35764	2.87924	2.86137e-08	6.86513e-05	yes	up	2.38	1.78	7.62	5.17	0.67	0.16	0.39	0.61	0.62	0.57	3.524	0.47	GO:0006633;; GO:0006631;; GO:0005783;; GO:0090362;; GO:0005788;; GO:0005789;; GO:0045429;; GO:0008217;; GO:0150077;; GO:0016491;; GO:0005737;; GO:0005637;; GO:0005634;; GO:0016020;; GO:0016702;; GO:0050727;; GO:0098869;; GO:0071704;; GO:0043005;; GO:0071456;; GO:0031394;; GO:0046872;; GO:0019371;; GO:0006629;; GO:0020037;; GO:0001516;; GO:0019899;; GO:0090336;; GO:0006979;; GO:0031622;; GO:004323…	biological_process;;biological_process;;cellular_component;;biological_process;;cellular_component;;cellular_component;;biological_process;;biological_process;;biological_process;;molecular_function;;cellular_component;;cellular_component;;cellular_component;;cellular_component;;molecular_function;;biological_process;;biological_process;;biological_process;;cellular_component;;biological_process;…	------	------	------	------
ENSG00000103888	CEMIP	cell migration inducing hyaluronidase 1 [Source:HGNC Symbol;Acc:HGNC:29213]	6.98108	2.80345	6.16094e-07	0.000880866	yes	up	40.56	41.89	288.23	64.69	65.5	5.44	6.49	27.66	7.43	18.4	100.174	13.084	GO:0030665;; GO:0005737;; GO:0030335;; GO:0030213;; GO:0030214;; GO:0005783;; GO:0005540;; GO:0005634;; GO:0032050;; GO:1900020;; GO:0010800;; GO:0004415;; GO:0045334;; GO:0005905;; GO:0007605;; GO:0005886;; GO:0046923;; GO:0090314;; GO:0051281;; GO:0005576	cellular_component;;cellular_component;;biological_process;;biological_process;;biological_process;;cellular_component;;molecular_function;;cellular_component;;molecular_function;;biological_process;;biological_process;;molecular_function;;cellular_component;;cellular_component;;biological_process;;cellular_component;;molecular_function;;biological_process;;biological_process;;cellular_component	K19031	CEMIP, KIAA1199	------	------
ENSG00000108932	SLC16A6	solute carrier family 16 member 6 [Source:HGNC Symbol;Acc:HGNC:10927]	27.8102	4.79754	5.7531e-06	0.00516181	yes	up	0.98	0.89	6.14	1.25	0.4	0.17	0.04	0.21	0.02	0	1.932	0.088	GO:0008028;; GO:0016020;; GO:0015718;; GO:0005887;; GO:0015293	molecular_function;;cellular_component;;biological_process;;cellular_component;;molecular_function	K08183	SLC16A6	------	------
ENSG00000123358	NR4A1	nuclear receptor subfamily 4 group A member 1 [Source:HGNC Symbol;Acc:HGNC:7980]	5.24626	2.39129	9.53568e-11	7.70006e-07	yes	up	8.01	6.69	7.47	8.21	2.53	1.15	1.7	1.26	1.44	1.03	6.582	1.316	GO:0007165;; GO:0003677;; GO:0045444;; GO:0004879;; GO:0043565;; GO:0045786;; GO:0071376;; GO:0005634;; GO:0044344;; GO:0005654;; GO:0006367;; GO:0035767;; GO:0002042;; GO:0000977;; GO:0035259;; GO:0061469;; GO:0031965;; GO:0005829;; GO:0001228;; GO:0003707;; GO:0001938;; GO:0045944;; GO:0000981;; GO:0005667;; GO:0000978;; GO:0046982;; GO:0035924;; GO:0008270	biological_process;;molecular_function;;biological_process;;molecular_function;;molecular_function;;biological_process;;biological_process;;cellular_component;;biological_process;;cellular_component;;biological_process;;biological_process;;biological_process;;molecular_function;;molecular_function;;biological_process;;cellular_component;;cellular_component;;molecular_function;;molecular_function;…	K04465	NR4A1, HMR	hsa04927;; hsa04934;; hsa04925;; hsa04010;; hsa04151	Cortisol synthesis and secretion;;Cushing syndrome;;Aldosterone synthesis and secretion;;MAPK signaling pathway;;PI3K-Akt signaling pathway
ENSG00000126353	CCR7	C-C motif chemokine receptor 7 [Source:HGNC Symbol;Acc:HGNC:1608]	4.74831	2.24741	2.42887e-06	0.00255173	yes	up	4.19	4.38	2.69	8.48	1.14	0.59	1.31	0.63	0.8	0.85	4.176	0.836	GO:2000522;; GO:2000547;; GO:0001954;; GO:0035757(molecular_function:chemokine ;; GO:2000525;; GO:0009897;; GO:0019956;; GO:0019957;; GO:0035758(molecular_function:chemokine ;; GO:0005886;; GO:0032649;; GO:0050862;; GO:0002606;; GO:0038121;; GO:0005739;; GO:0060326;; GO:0001768;; GO:0032496;; GO:0051897;; GO:0016493;; GO:2000526;; GO:0004930;; GO:0090023;; GO:0045785;; GO:0030838;; GO:0050706;; G…	biological_process;;biological_process;;biological_process;;-;;biological_process;;cellular_component;;molecular_function;;molecular_function;;-;;cellular_component;;biological_process;;biological_process;;biological_process;;molecular_function;;cellular_component;;biological_process;;biological_process;;biological_process;;biological_process;;molecular_function;;biological_process;;molecular_fun…	K04182	CCR7, CD197	hsa04062;; hsa04060;; hsa04061	Chemokine signaling pathway;;Cytokine-cytokine receptor interaction;;Viral protein interaction with cytokine and cytokine receptor
ENSG00000128342	LIF	LIF interleukin 6 family cytokine [Source:HGNC Symbol;Acc:HGNC:6596]	3.88993	1.95974	4.54351e-05	0.0282222	yes	up	73.25	28.14	64.86	52.36	15.19	13.69	8.9	22.13	6.83	3.93	46.76	11.096	GO:0048666;; GO:0005829;; GO:0005125;; GO:0033138;; GO:0019221;; GO:0048711;; GO:0005146;; GO:0072307;; GO:0033141;; GO:0007275;; GO:0048861;; GO:0048863;; GO:0008083;; GO:0005615;; GO:1903025;; GO:0042531;; GO:0045835;; GO:0048644;; GO:0060463;; GO:0008284;; GO:0008285;; GO:0060426;; GO:0060708;; GO:0060707;; GO:0043410;; GO:0045595;; GO:0006955;; GO:0046888;; GO:0046697;; GO:0007260;; GO:001982…	biological_process;;cellular_component;;molecular_function;;biological_process;;biological_process;;biological_process;;molecular_function;;biological_process;;biological_process;;biological_process;;biological_process;;biological_process;;molecular_function;;cellular_component;;biological_process;;biological_process;;biological_process;;biological_process;;biological_process;;biological_process;…	K05419	LIF	hsa04668;; hsa04550;; hsa04060;; hsa04630	TNF signaling pathway;;Signaling pathways regulating pluripotency of stem cells;;Cytokine-cytokine receptor interaction;;JAK-STAT signaling pathway
ENSG00000130762	ARHGEF16	Rho guanine nucleotide exchange factor 16 [Source:HGNC Symbol;Acc:HGNC:15515]	12.2029	3.60915	4.23567e-06	0.00402388	yes	up	0.34	0.26	0.43	2.45	0.47	0.3	0.02	0	0.12	0.07	0.79	0.102	GO:0005089;; GO:0051056;; GO:1903078;; GO:0030971;; GO:0005829;; GO:0035023;; GO:0090630;; GO:0017048;; GO:0043065;; GO:0030165;; GO:0045296;; GO:0060326;; GO:0007186	molecular_function;;biological_process;;biological_process;;molecular_function;;cellular_component;;biological_process;;biological_process;;molecular_function;;biological_process;;molecular_function;;molecular_function;;biological_process;;biological_process	K20688	ARHGEF16	------	------
ENSG00000133169	BEX1	brain expressed X-linked 1 [Source:HGNC Symbol;Acc:HGNC:1036]	3.35809	1.74764	2.52803e-06	0.00255173	yes	up	182.33	193.23	418.62	137.36	144.71	39.67	66.46	93.19	36.29	68.74	215.25	60.87	GO:0005737;; GO:0051091;; GO:0005667;; GO:0007399;; GO:0005634;; GO:0030154;; GO:0045944;; GO:0001102	cellular_component;;biological_process;;cellular_component;;biological_process;;cellular_component;;biological_process;;biological_process;;molecular_function	------	------	------	------
ENSG00000135069	PSAT1	phosphoserine aminotransferase 1 [Source:HGNC Symbol;Acc:HGNC:19129]	0.267946	-1.89998	1.72244e-05	0.0120945	yes	down	18.76	9.81	10.18	21.59	7.67	106.39	24.09	28.54	51.58	27.11	13.602	47.542	GO:0004648;; GO:0008615;; GO:0006564;; GO:0005829;; GO:0070062	molecular_function:O-phospho-L-serine;;biological_process;;biological_process;;cellular_component;;cellular_component	K00831	serC, PSAT1	hsa00750;; hsa00260;; hsa00270;; hsa01240	Vitamin B6 metabolism;;Glycine, serine and threonine metabolism;;Cysteine and methionine metabolism;;Biosynthesis of cofactors
ENSG00000136379	ABHD17C	abhydrolase domain containing 17C, depalmitoylase [Source:HGNC Symbol;Acc:HGNC:26925]	2.22984	1.15694	8.67364e-05	0.0451869	yes	up	4.72	6.38	12.75	12.28	7.66	2.2	3.51	3.17	3.73	5.89	8.758	3.7	GO:0098978;; GO:0018345;; GO:0043197;; GO:1905668;; GO:0045211;; GO:1902817;; GO:0002084;; GO:0099175;; GO:0014069;; GO:0008474(molecular_function:palmitoyl-;; GO:0030054;; GO:0055038	cellular_component;;biological_process;;cellular_component;;biological_process;;cellular_component;;biological_process;;biological_process;;biological_process;;cellular_component;;-;;cellular_component;;cellular_component	K01076	ABHD17	------	------
ENSG00000136689	IL1RN	interleukin 1 receptor antagonist [Source:HGNC Symbol;Acc:HGNC:6000]	24.7012	4.62651	7.31137e-08	0.000118079	yes	up	2.21	0.39	1.52	4.91	0.18	0.04	0.18	0.12	0.13	0	1.842	0.094	GO:0034115;; GO:0005125;; GO:0071222;; GO:0005149;; GO:0005886;; GO:0051384;; GO:0070498;; GO:0030073;; GO:0005737;; GO:0070062;; GO:2000660;; GO:0019221;; GO:0043123;; GO:0005152;; GO:0005151;; GO:0005150;; GO:0030593;; GO:0006629;; GO:0006953;; GO:0046330;; GO:0006954;; GO:0006955;; GO:0005615;; GO:0045353;; GO:0045352;; GO:0032755	biological_process;;molecular_function;;biological_process;;molecular_function;;cellular_component;;biological_process;;biological_process;;biological_process;;cellular_component;;cellular_component;;biological_process;;biological_process;;biological_process;;molecular_function;;molecular_function;;molecular_function;;biological_process;;biological_process;;biological_process;;biological_process;…	K05481	IL1RN, IL1F3	hsa04060	Cytokine-cytokine receptor interaction
ENSG00000136859	ANGPTL2	angiopoietin like 2 [Source:HGNC Symbol;Acc:HGNC:490]	2.3547	1.23554	7.97305e-05	0.0444017	yes	up	68.69	21.01	61.03	60.51	26.5	18.78	10.2	18.99	23.06	19.67	47.548	18.14	GO:0005615;; GO:0005102;; GO:0062023;; GO:0007275;; GO:0070062	cellular_component;;molecular_function;;cellular_component;;biological_process;;cellular_component	K25359	ANGPTL2	------	------
ENSG00000138061	CYP1B1	cytochrome P450 family 1 subfamily B member 1 [Source:HGNC Symbol;Acc:HGNC:2597]	4.66238	2.22107	1.47581e-08	5.72529e-05	yes	up	49.85	28.86	72.72	113.22	17.39	6.12	8.77	13.27	13.88	12.17	56.408	10.842	GO:0101020;; GO:0061304;; GO:0004497;; GO:0070330;; GO:0008202;; GO:0008285;; GO:0005789;; GO:0006805;; GO:0008210;; GO:0005739;; GO:0042572;; GO:0001525;; GO:0042574;; GO:0006809;; GO:0043542;; GO:0045766;; GO:0043065;; GO:0033629;; GO:0048514;; GO:0097267;; GO:0046466;; GO:0005506;; GO:0019373;; GO:0071603;; GO:0030336;; GO:0016125;; GO:0046427;; GO:0020037;; GO:0007601;; GO:0070301;; GO:000672…	molecular_function;;biological_process;;molecular_function;;molecular_function;;biological_process;;biological_process;;cellular_component;;biological_process;;biological_process;;cellular_component;;biological_process;;biological_process;;biological_process;;biological_process;;biological_process;;biological_process;;biological_process;;biological_process;;biological_process;;biological_process;…	K07410	CYP1B1	hsa00980;; hsa05208;; hsa05204;; hsa05207;; hsa05206;; hsa00140;; hsa04913;; hsa00380	Metabolism of xenobiotics by cytochrome P450;;Chemical carcinogenesis - reactive oxygen species;;Chemical carcinogenesis - DNA adducts;;Chemical carcinogenesis - receptor activation;;MicroRNAs in cancer;;Steroid hormone biosynthesis;;Ovarian steroidogenesis;;Tryptophan metabolism
ENSG00000140465	CYP1A1	cytochrome P450 family 1 subfamily A member 1 [Source:HGNC Symbol;Acc:HGNC:2595]	19.1054	4.25591	5.82413e-08	0.000104511	yes	up	2.69	1.06	1.89	11.45	0.43	0.18	0.12	0.07	0.35	0.06	3.504	0.156	GO:0101020;; GO:0101021;; GO:0004497;; GO:0048565;; GO:0042359;; GO:0009812;; GO:0006631;; GO:0019899;; GO:0005789;; GO:0008210;; GO:0046677;; GO:0009692;; GO:0010041(biological_process:response to iron;; GO:0060137;; GO:0055093;; GO:0032496;; GO:0016491;; GO:0001666;; GO:0032094;; GO:0020037;; GO:0050665;; GO:0035902;; GO:0030544;; GO:0009804;; GO:0016829;; GO:0017144;; GO:0009611;; GO:0009635;;…	molecular_function;;molecular_function;;molecular_function;;biological_process;;biological_process;;biological_process;;biological_process;;molecular_function;;cellular_component;;biological_process;;biological_process;;biological_process;;-;;biological_process;;biological_process;;biological_process;;molecular_function;;biological_process;;biological_process;;molecular_function;;biological_proce…	K07408	CYP1A1	hsa00980;; hsa05208;; hsa05204;; hsa05207;; hsa00140;; hsa04913;; hsa00830;; hsa00380;; hsa05417	Metabolism of xenobiotics by cytochrome P450;;Chemical carcinogenesis - reactive oxygen species;;Chemical carcinogenesis - DNA adducts;;Chemical carcinogenesis - receptor activation;;Steroid hormone biosynthesis;;Ovarian steroidogenesis;;Retinol metabolism;;Tryptophan metabolism;;Lipid and atherosclerosis
ENSG00000148841	ITPRIP	inositol 1,4,5-trisphosphate receptor interacting protein [Source:HGNC Symbol;Acc:HGNC:29370]	2.20804	1.14277	6.7402e-06	0.00572917	yes	up	23.16	16.55	38.61	22.61	14.63	9.65	7.67	13.31	10.12	12.07	23.112	10.564	GO:0004860;; GO:1902042;; GO:0016020;; GO:0005886	molecular_function;;biological_process;;cellular_component;;cellular_component	------	------	------	------
ENSG00000153234	NR4A2	nuclear receptor subfamily 4 group A member 2 [Source:HGNC Symbol;Acc:HGNC:7981]	5.75941	2.52592	4.79077e-08	9.67136e-05	yes	up	2.91	1.26	4.98	6.81	1.28	0.42	0.82	0.53	0.78	0.84	3.448	0.678	GO:0045444;; GO:2001234;; GO:0001975;; GO:0042053;; GO:0007165;; GO:0009791;; GO:0043524;; GO:0008270;; GO:0003677;; GO:0042803;; GO:0001666;; GO:0021986;; GO:0004879;; GO:0005737;; GO:0043565;; GO:0071376;; GO:0000122;; GO:0005634;; GO:0043576;; GO:0005654;; GO:0043085;; GO:0006367;; GO:0021953;; GO:0021952;; GO:0016607;; GO:0035259;; GO:1904948;; GO:0008013;; GO:0042416;; GO:0046965;; GO:003459…	biological_process;;biological_process;;biological_process;;biological_process;;biological_process;;biological_process;;biological_process;;molecular_function;;molecular_function;;molecular_function;;biological_process;;biological_process;;molecular_function;;cellular_component;;molecular_function;;biological_process;;biological_process;;cellular_component;;biological_process;;cellular_component;…	K08558	NR4A2, NURR1	hsa04925;; hsa04928	Aldosterone synthesis and secretion;;Parathyroid hormone synthesis, secretion and action
ENSG00000158270	COLEC12	collectin subfamily member 12 [Source:HGNC Symbol;Acc:HGNC:16016]	2.24844	1.16893	4.10855e-05	0.0265412	yes	up	30.21	27.14	27.61	44.03	24.58	11.42	9.61	5.99	21.42	18.79	30.714	13.446	GO:0009756;; GO:0016021;; GO:0060355;; GO:0008329;; GO:0071360;; GO:0034138;; GO:0005044;; GO:0045087;; GO:0006898;; GO:0051260;; GO:0006910;; GO:0031012;; GO:0006952;; GO:0050776;; GO:0005615;; GO:0005581;; GO:0005886;; GO:0030666;; GO:0046872;; GO:0005534;; GO:0030169	biological_process;;cellular_component;;biological_process;;molecular_function;;biological_process;;biological_process;;molecular_function;;biological_process;;biological_process;;biological_process;;biological_process;;cellular_component;;biological_process;;biological_process;;cellular_component;;cellular_component;;cellular_component;;cellular_component;;molecular_function;;molecular_function;…	K10062	COLEC12	hsa04145	Phagosome
ENSG00000159399	HK2	hexokinase 2 [Source:HGNC Symbol;Acc:HGNC:4923]	2.44464	1.28962	1.77254e-08	5.72529e-05	yes	up	5.97	5.29	9.3	7.82	6.32	2.39	1.53	3.87	2.86	2.91	6.94	2.712	GO:0007595;; GO:0008865;; GO:0005886;; GO:0004396;; GO:0019158;; GO:0061621;; GO:0035795;; GO:0046324;; GO:0001666;; GO:0006096;; GO:1990830;; GO:0016020;; GO:0004340;; GO:0045766;; GO:0016529;; GO:0005524;; GO:2000378;; GO:1904925;; GO:0072656;; GO:0001678;; GO:0072655;; GO:0002931;; GO:0008637;; GO:0005829;; GO:0005741;; GO:0005536	biological_process;;molecular_function;;cellular_component;;molecular_function;;molecular_function;;biological_process;;biological_process;;biological_process;;biological_process;;biological_process;;biological_process;;cellular_component;;molecular_function;;biological_process;;cellular_component;;molecular_function;;biological_process;;biological_process;;biological_process;;biological_process;…	K00844	HK	hsa00520;; hsa05131;; hsa04973;; hsa00010;; hsa01250;; hsa04910;; hsa05230;; hsa00052;; hsa00051;; hsa04066;; hsa00524;; hsa04930;; hsa00500	Amino sugar and nucleotide sugar metabolism;;Shigellosis;;Carbohydrate digestion and absorption;;Glycolysis / Gluconeogenesis;;Biosynthesis of nucleotide sugars;;Insulin signaling pathway;;Central carbon metabolism in cancer;;Galactose metabolism;;Fructose and mannose metabolism;;HIF-1 signaling pathway;;Neomycin, kanamycin and gentamicin biosynthesis;;Type II diabetes mellitus;;Starch and sucros…
ENSG00000161544	CYGB	cytoglobin [Source:HGNC Symbol;Acc:HGNC:16505]	3.4427	1.78354	9.87495e-05	0.0498376	yes	up	23.48	9.63	9.21	8.85	4.46	4.52	4.06	3.24	3.01	1.72	11.126	3.31	GO:0050999;; GO:0016607;; GO:0005344;; GO:0019825;; GO:0043005;; GO:0020037;; GO:0047888;; GO:0005829;; GO:2000490;; GO:0032966;; GO:0015671;; GO:0006979;; GO:0004096;; GO:0019395;; GO:0005506;; GO:0001666;; GO:0043025;; GO:0004601;; GO:0010764	biological_process;;cellular_component;;molecular_function;;molecular_function;;cellular_component;;molecular_function;;molecular_function;;cellular_component;;biological_process;;biological_process;;biological_process;;biological_process;;molecular_function;;biological_process;;molecular_function;;biological_process;;cellular_component;;molecular_function;;biological_process	K21894	CYGB	------	------
ENSG00000164761	TNFRSF11B	TNF receptor superfamily member 11b [Source:HGNC Symbol;Acc:HGNC:11909]	2.61832	1.38864	1.03225e-05	0.00833544	yes	up	27.29	37.25	48.08	58.87	24.34	6.08	16.47	13.95	19.81	14.68	39.166	14.198	GO:0032026;; GO:0042489;; GO:0005125;; GO:0038023;; GO:0005615;; GO:0045779;; GO:0007584;; GO:0006915;; GO:0042493;; GO:0031012;; GO:0001501;; GO:0030198;; GO:0007165;; GO:0005886;; GO:0033209;; GO:0043627;; GO:0046685;; GO:0005576	biological_process;;biological_process;;molecular_function;;molecular_function;;cellular_component;;biological_process;;biological_process;;biological_process;;biological_process;;cellular_component;;biological_process;;biological_process;;biological_process;;cellular_component;;biological_process;;biological_process;;biological_process;;cellular_component	K05148	TNFRSF11B, OPG	hsa04060;; hsa04380	Cytokine-cytokine receptor interaction;;Osteoclast differentiation
ENSG00000170345	FOS	Fos proto-oncogene, AP-1 transcription factor subunit [Source:HGNC Symbol;Acc:HGNC:3796]	2.32297	1.21597	6.81256e-05	0.0392939	yes	up	16.78	8.85	12.99	25.69	15.02	4.46	3.8	7.23	7.88	7.3	15.866	6.134	GO:0060395;; GO:0019221;; GO:0009409;; GO:0009416;; GO:0051412;; GO:1902895;; GO:0032496;; GO:0001661;; GO:0005783;; GO:0035994;; GO:0006306;; GO:0035976;; GO:0005634;; GO:0003682;; GO:0009636;; GO:0005654;; GO:0070412;; GO:0043005;; GO:0000979;; GO:0035914;; GO:0045944;; GO:0000981;; GO:0006366;; GO:0034614;; GO:0071277;; GO:0071276;; GO:0032870;; GO:0051090;; GO:0001102;; GO:0045893;; GO:000695…	biological_process;;biological_process;;biological_process;;biological_process;;biological_process;;biological_process;;biological_process;;biological_process;;cellular_component;;biological_process;;biological_process;;cellular_component;;cellular_component;;molecular_function;;biological_process;;cellular_component;;molecular_function;;cellular_component;;molecular_function;;biological_process;…	K04379	FOS	hsa04659;; hsa04658;; hsa05130;; hsa05135;; hsa05132;; hsa05210;; hsa04928;; hsa04024;; hsa05418;; hsa05235;; hsa04725;; hsa05231;; hsa04380;; hsa04926;; hsa04921;; hsa05417;; hsa01522;; hsa05142;; hsa05140;; hsa04210;; hsa05166;; hsa05167;; hsa05161;; hsa05162;; hsa04917;; hsa04915;; hsa05208;; hsa05323;; hsa05133;; hsa04620;; hsa05200;; hsa04728;; hsa04660;; hsa04662;; hsa05224;; hsa04657;; hsa…	Th17 cell differentiation;;Th1 and Th2 cell differentiation;;Pathogenic Escherichia coli infection;;Yersinia infection;;Salmonella infection;;Colorectal cancer;;Parathyroid hormone synthesis, secretion and action;;cAMP signaling pathway;;Fluid shear stress and atherosclerosis;;PD-L1 expression and PD-1 checkpoint pathway in cancer;;Cholinergic synapse;;Choline metabolism in cancer;;Osteoclast dif…
ENSG00000171246	NPTX1	neuronal pentraxin 1 [Source:HGNC Symbol;Acc:HGNC:7952]	6.27593	2.64983	2.9756e-08	6.86513e-05	yes	up	6.57	13.3	18.34	7.45	10.37	1.15	2.91	2.03	0.63	0.74	11.206	1.492	GO:0046872;; GO:0060385;; GO:0005886;; GO:0043005;; GO:0007268;; GO:0030133;; GO:0098978;; GO:0098962;; GO:0007417	molecular_function;;biological_process;;cellular_component;;cellular_component;;biological_process;;cellular_component;;cellular_component;;biological_process;;biological_process	K25709	NPTX	------	------
ENSG00000173762	CD7	CD7 molecule [Source:HGNC Symbol;Acc:HGNC:1695]	2.5092	1.32723	6.54513e-07	0.000880866	yes	up	11.47	11.72	16.81	15.4	19.81	3.2	4.15	8.03	6.66	10.57	15.042	6.522	GO:0038023;; GO:0016021;; GO:0016020;; GO:0042110;; GO:0002250;; GO:0005886;; GO:0006955;; GO:0007169	molecular_function;;cellular_component;;cellular_component;;biological_process;;biological_process;;cellular_component;;biological_process;;biological_process	K06457	CD7	hsa04640	Hematopoietic cell lineage
ENSG00000176771	NCKAP5	NCK associated protein 5 [Source:HGNC Symbol;Acc:HGNC:29847]	5.94664	2.57207	3.09276e-05	0.0208117	yes	up	0.25	0.31	1.07	0.25	0.21	0.01	0.02	0.11	0.05	0.07	0.418	0.052	GO:0001578;; GO:0007019;; GO:0035371	biological_process;;biological_process;;cellular_component	------	------	------	------
ENSG00000184792	OSBP2	oxysterol binding protein 2 [Source:HGNC Symbol;Acc:HGNC:8504]	3.14306	1.65217	5.41028e-05	0.0323615	yes	up	3.81	3.65	2.34	2.2	1	0.72	1.2	0.66	0.49	0.69	2.6	0.752	GO:0032934;; GO:0015485;; GO:0005829;; GO:0016020;; GO:0008289;; GO:0097038;; GO:0005886;; GO:0007286;; GO:0097440;; GO:0015248;; GO:0043231	molecular_function;;molecular_function;;cellular_component;;cellular_component;;molecular_function;;cellular_component;;cellular_component;;biological_process;;cellular_component;;molecular_function;;cellular_component	K20462	OSBP2, ORP4	------	------
ENSG00000185112	FAM43A	family with sequence similarity 43 member A [Source:HGNC Symbol;Acc:HGNC:26888]	3.63577	1.86226	7.4967e-13	1.21072e-08	yes	up	96.3	75.07	86.27	90.73	119.39	23.72	18.96	13.11	30.16	40.91	93.552	25.372	GO:0005515	molecular_function	------	------	------	------
ENSG00000196611	MMP1	matrix metallopeptidase 1 [Source:HGNC Symbol;Acc:HGNC:7155]	5.45893	2.44862	6.4905e-10	3.49405e-06	yes	up	1126.33	389.49	1340.65	1235.48	1137	241.35	79.49	158.65	90.64	343.57	1045.79	182.74	GO:0004252;; GO:0004175;; GO:0004222;; GO:0019221;; GO:0044267;; GO:0032461;; GO:0030574;; GO:0031012;; GO:0050900;; GO:0030198;; GO:0005615;; GO:0008270;; GO:0016032;; GO:0006508;; GO:0022617;; GO:0005576	molecular_function;;molecular_function;;molecular_function;;biological_process;;biological_process;;biological_process;;biological_process;;cellular_component;;biological_process;;biological_process;;cellular_component;;molecular_function;;biological_process;;biological_process;;biological_process;;cellular_component	K01388	MMP1	hsa05219;; hsa05323;; hsa03320;; hsa05200;; hsa04657;; hsa04926;; hsa05171;; hsa05417	Bladder cancer;;Rheumatoid arthritis;;PPAR signaling pathway;;Pathways in cancer;;IL-17 signaling pathway;;Relaxin signaling pathway;;Coronavirus disease - COVID-19;;Lipid and atherosclerosis
ENSG00000288927	-	novel transcript	3.56914	1.83558	8.51213e-05	0.0451869	yes	up	7.92	18.06	18.12	11.26	5.74	1.23	5.39	3.43	3.87	2.79	12.22	3.342	------	------	------	------	------	------
